# Supplementary material for: Bis[2-phenyl-1-(phenyl­iminio)isoindo­line] di-μ-chlorido-bis­[dichloridopalladate(II)] benzene disolvate
Source: Acta Crystallogr Sect E Struct Rep Online. 2008 Jun 13;64(Pt 7):m907–8. doi: 10.1107/S1600536808017005 (PMC2961759; doi:10.1107/S1600536808017005)
Supplement: Supplementary file 1 [file e-64-0m907-sup1.cif]

##############################################################################
###                                                                        ###
###        Electronic paper (Acta Crystallographica Section E)             ###
###                                                                        ###
##############################################################################
#                                                                            #
# This CIF contains the data in a paper accepted for publication in Acta     #
# Crystallographica Section E. It conforms to the requirements of Notes      #
# for Authors for Section E, and has been peer reviewed under the auspices   #
# of the IUCr Commission on Journals.                                        #
#                                                                            #
# Full details of the Crystallographic Information File format               #
# are given in the paper "The Crystallographic Information File (CIF):       #
# a New Standard Archive File for Crystallography" by S. R. Hall, F. H.      #
# Allen and I. D. Brown [Acta Cryst. (1991), A47, 655-685].                  #
#                                                                            #
# The current version of the core CIF dictionary is obtainable from          #
# ftp://ftp.iucr.org/pub/cif_core.dic. The current version number is 2.4.    #
#                                                                            #
# Software is freely available for graphical display of the structure(s) in  #
# this CIF.  For information consult the CIF home page http://www.iucr.org/  #
# cif/home.html                                                              #
#                                                                            #
# This file may be used for bona fide research purposes within the           #
# scientific community so long as proper attribution is given to the journal # 
# article from which it was obtained.                                        #
#                                                                            #
##############################################################################
                                             
data_I
_audit_creation_method     SHELXL-97
_chemical_name_systematic
;
Bis[2-phenyl-1-(phenyliminio)isoindoline]
di-\m-chlorido-bis[dichloridopalladate(II)] benzene disolvate
;
_chemical_name_common     ?
_chemical_formula_moiety     '2(C20 H17 N2 +), Cl6 Pd2 2-, 2(C6 H6)'
_chemical_formula_sum     'C52 H46 Cl6 N4 Pd2'
_chemical_formula_iupac     '(C20 H17 N2)2 [Pd2 Cl6], 2C6 H6'
_chemical_formula_weight     1152.46
_chemical_melting_point     ?
_symmetry_cell_setting     triclinic
_symmetry_space_group_name_H-M     'P -1'
_symmetry_space_group_name_Hall     '-P 1'
loop_
    _symmetry_equiv_pos_as_xyz
    'x, y, z'
    '-x, -y, -z'
_cell_length_a     9.5457(3)
_cell_length_b     9.9754(3)
_cell_length_c     14.8002(5)
_cell_angle_alpha     74.270(2)
_cell_angle_beta     80.615(2)
_cell_angle_gamma     63.228(2)
_cell_volume     1209.74(7)
_cell_formula_units_Z     1
_cell_measurement_reflns_used     5512
_cell_measurement_theta_min     0.998
_cell_measurement_theta_max     29.131
_cell_measurement_temperature     173(2)
_exptl_crystal_description     plate
_exptl_crystal_colour     orange
_exptl_crystal_size_max     0.22
_exptl_crystal_size_mid     0.18
_exptl_crystal_size_min     0.05
_exptl_crystal_density_diffrn     1.582
_exptl_crystal_density_meas     ?
_exptl_crystal_density_method     'not measured'
_exptl_crystal_F_000     580
_exptl_absorpt_coefficient_mu     1.115
_exptl_absorpt_correction_type     psi-scan
_exptl_absorpt_process_details     '(SHELXTL; Sheldrick, 2008)'
_exptl_absorpt_correction_T_min     0.791
_exptl_absorpt_correction_T_max     0.946
_exptl_special_details
;
;
_diffrn_ambient_temperature     173(2)
_diffrn_radiation_type     MoK\a
_diffrn_radiation_wavelength     0.71073
_diffrn_radiation_source     'fine-focus sealed tube'
_diffrn_radiation_monochromator     'horizonally mounted graphite crystal'
_diffrn_measurement_device_type     'Bruker--Nonius KappaCCD'
_diffrn_measurement_method     '\f scans and \w scans with \k offsets'
_diffrn_detector_area_resol_mean     9
_diffrn_reflns_number     18458
_diffrn_reflns_av_R_equivalents     0.0377
_diffrn_reflns_av_sigmaI/netI     0.0414
_diffrn_reflns_theta_min     2.85
_diffrn_reflns_theta_max     29.13
_diffrn_reflns_theta_full     29.13
_diffrn_measured_fraction_theta_max     0.992
_diffrn_measured_fraction_theta_full     0.992
_diffrn_reflns_limit_h_min     -13
_diffrn_reflns_limit_h_max     11
_diffrn_reflns_limit_k_min     -13
_diffrn_reflns_limit_k_max     13
_diffrn_reflns_limit_l_min     -20
_diffrn_reflns_limit_l_max     20
_diffrn_standards_number     0
_diffrn_standards_interval_count     0
_diffrn_standards_interval_time     0
_diffrn_standards_decay_%     0
_refine_special_details
;
Refinement of <i>F</i>^2^ against ALL reflections. The weighted <i>R</i>-factor
<i>wR</i> and goodness of fit <i>S</i> are based on <i>F</i>^2^, conventional
<i>R</i>-factors <i>R</i> are based on <i>F</i>, with <i>F</i> set to zero for
negative <i>F</i>^2^. The threshold expression of <i>F</i>^2^ >
\s(<i>F</i>^2^) is used only for calculating <i>R</i>-factors(gt) <i>etc</i>.
and is not relevant to the choice of reflections for refinement.
<i>R</i>-factors based on <i>F</i>^2^ are statistically about twice as large
as those based on <i>F</i>, and <i>R</i>- factors based on ALL data will be
even larger.
;
_reflns_number_total     6458
_reflns_number_gt     5322
_reflns_threshold_expression     I>2\s(I)
_refine_ls_structure_factor_coef     Fsqd
_refine_ls_matrix_type     full
_refine_ls_R_factor_all     0.0527
_refine_ls_R_factor_gt     0.0387
_refine_ls_wR_factor_gt     0.0851
_refine_ls_wR_factor_ref     0.0940
_refine_ls_goodness_of_fit_ref     1.043
_refine_ls_restrained_S_all     1.043
_refine_ls_number_reflns     6458
_refine_ls_number_parameters     290
_refine_ls_number_restraints     0
_refine_ls_hydrogen_treatment     constr
_refine_ls_weighting_scheme     calc
_refine_ls_weighting_details
         'calc w=1/[\s^2^(Fo^2^)+(0.0328P)^2^+1.4367P] where P=(Fo^2^+2Fc^2^)/3'
_atom_sites_solution_hydrogens     geom
_atom_sites_solution_primary     direct
_atom_sites_solution_secondary     difmap
_refine_ls_shift/su_max     0.000
_refine_ls_shift/su_mean     0.000
_refine_diff_density_max     0.818
_refine_diff_density_min     -0.943
_refine_ls_extinction_method     'SHELXL97 (Sheldrick, 2008)'
_refine_ls_extinction_coef     0.0061(7)
_refine_ls_extinction_expression
                                  'Fc^*^=kFc[1+0.001xFc^2^\l^3^/sin(2\q)]^-1/4^'
loop_
    _atom_type_symbol
    _atom_type_description
    _atom_type_scat_dispersion_real
    _atom_type_scat_dispersion_imag
    _atom_type_scat_source
    'C' 'C' 0.0033 0.0016
                         'International Tables Vol C Tables 4.2.6.8 and 6.1.1.4'
    'H' 'H' 0.0000 0.0000
                         'International Tables Vol C Tables 4.2.6.8 and 6.1.1.4'
    'Cl' 'Cl' 0.1484 0.1585
                         'International Tables Vol C Tables 4.2.6.8 and 6.1.1.4'
    'N' 'N' 0.0061 0.0033
                         'International Tables Vol C Tables 4.2.6.8 and 6.1.1.4'
    'Pd' 'Pd' -0.9988 1.0072
                         'International Tables Vol C Tables 4.2.6.8 and 6.1.1.4'
_computing_data_collection     'COLLECT (Nonius, 1998)'
_computing_cell_refinement     'SCALEPACK (Otwinowski & Minor, 1997)'
_computing_data_reduction     'DENZO and SCALEPACK (Otwinowski & Minor 1997)'
_computing_structure_solution     'SIR97 (Altomare et al., 1999)'
_computing_structure_refinement     'SHELXL97 (Sheldrick, 2008)'
_computing_molecular_graphics     'ORTEP-3 for Windows (Farrugia, 1997)'
_computing_publication_material     'SHELXL97 (Sheldrick, 2008)'
loop_
    _atom_site_type_symbol
    _atom_site_label
    _atom_site_fract_x
    _atom_site_fract_y
    _atom_site_fract_z
    _atom_site_U_iso_or_equiv
    _atom_site_adp_type
    _atom_site_calc_flag
    _atom_site_refinement_flags
    _atom_site_occupancy
    _atom_site_disorder_assembly
    _atom_site_disorder_group
    Pd Pd1 0.00603(2) 0.87175(2) 0.103892(15) 0.02846(8) Uani d . 1 . .
    Cl Cl1 0.05538(8) 0.85027(8) 0.25493(5) 0.03459(15) Uani d . 1 . .
    Cl Cl2 -0.03111(9) 0.65391(8) 0.14749(5) 0.03895(17) Uani d . 1 . .
    Cl Cl3 0.04870(8) 1.09399(8) 0.05063(5) 0.03515(15) Uani d . 1 . .
    N N1 0.5133(2) 0.3157(3) 0.18312(15) 0.0261(4) Uani d . 1 . .
    N N2 0.3165(2) 0.4983(2) 0.26541(15) 0.0263(4) Uani d . 1 . .
    H H2 0.2504 0.5964 0.2559 0.032 Uiso d R 1 . .
    C C1 0.4296(3) 0.4577(3) 0.19937(17) 0.0243(5) Uani d . 1 . .
    C C2 0.4887(3) 0.5622(3) 0.13560(18) 0.0284(5) Uani d . 1 . .
    C C3 0.4427(4) 0.7181(4) 0.1276(2) 0.0355(6) Uani d . 1 . .
    H H3 0.3529 0.7768 0.1619 0.043 Uiso calc R 1 . .
    C C4 0.5329(4) 0.7844(4) 0.0678(2) 0.0435(7) Uani d . 1 . .
    H H4 0.5049 0.8908 0.0608 0.052 Uiso calc R 1 . .
    C C5 0.6646(4) 0.6971(4) 0.0176(2) 0.0471(8) Uani d . 1 . .
    H H5 0.7254 0.7453 -0.0223 0.057 Uiso calc R 1 . .
    C C6 0.7087(4) 0.5426(4) 0.0246(2) 0.0418(7) Uani d . 1 . .
    H H6 0.7979 0.4843 -0.0103 0.050 Uiso calc R 1 . .
    C C7 0.6181(3) 0.4753(3) 0.08448(19) 0.0317(6) Uani d . 1 . .
    C C8 0.6411(3) 0.3118(3) 0.1107(2) 0.0332(6) Uani d . 1 . .
    H H8A 0.6299 0.2787 0.0560 0.040 Uiso calc R 1 . .
    H H8B 0.7455 0.2421 0.1366 0.040 Uiso calc R 1 . .
    C C9 0.4809(3) 0.1840(3) 0.21669(18) 0.0267(5) Uani d . 1 . .
    C C10 0.3283(3) 0.1986(3) 0.22435(19) 0.0300(5) Uani d . 1 . .
    H H10 0.2433 0.2972 0.2072 0.036 Uiso calc R 1 . .
    C C11 0.3010(4) 0.0682(4) 0.2573(2) 0.0381(6) Uani d . 1 . .
    H H11 0.1967 0.0770 0.2640 0.046 Uiso calc R 1 . .
    C C12 0.4264(4) -0.0752(4) 0.2804(2) 0.0428(7) Uani d . 1 . .
    H H12 0.4072 -0.1643 0.3037 0.051 Uiso calc R 1 . .
    C C13 0.5781(4) -0.0902(3) 0.2699(2) 0.0425(7) Uani d . 1 . .
    H H13 0.6633 -0.1894 0.2840 0.051 Uiso calc R 1 . .
    C C14 0.6063(3) 0.0394(3) 0.2387(2) 0.0352(6) Uani d . 1 . .
    H H14 0.7109 0.0299 0.2324 0.042 Uiso calc R 1 . .
    C C15 0.2902(3) 0.4009(3) 0.34982(17) 0.0233(5) Uani d . 1 . .
    C C16 0.4162(3) 0.2904(3) 0.40237(18) 0.0269(5) Uani d . 1 . .
    H H16 0.5201 0.2780 0.3821 0.032 Uiso calc R 1 . .
    C C17 0.3886(3) 0.1979(3) 0.4851(2) 0.0338(6) Uani d . 1 . .
    H H17 0.4743 0.1212 0.5216 0.041 Uiso calc R 1 . .
    C C18 0.2376(4) 0.2166(4) 0.5149(2) 0.0379(6) Uani d . 1 . .
    H H18 0.2198 0.1519 0.5713 0.045 Uiso calc R 1 . .
    C C19 0.1122(3) 0.3291(4) 0.4628(2) 0.0381(7) Uani d . 1 . .
    H H19 0.0083 0.3422 0.4839 0.046 Uiso calc R 1 . .
    C C20 0.1372(3) 0.4233(3) 0.3796(2) 0.0314(6) Uani d . 1 . .
    H H20 0.0512 0.5014 0.3439 0.038 Uiso calc R 1 . .
    C C21 0.6984(4) 0.4602(4) 0.4106(3) 0.0488(8) Uani d . 1 . .
    H H21 0.6432 0.5641 0.4167 0.059 Uiso calc R 1 . .
    C C22 0.7139(4) 0.3430(4) 0.4878(3) 0.0457(8) Uani d . 1 . .
    H H22 0.6699 0.3660 0.5472 0.055 Uiso calc R 1 . .
    C C23 0.7927(4) 0.1921(4) 0.4801(3) 0.0455(8) Uani d . 1 . .
    H H23 0.8031 0.1110 0.5338 0.055 Uiso calc R 1 . .
    C C24 0.8565(4) 0.1594(4) 0.3940(3) 0.0480(8) Uani d . 1 . .
    H H24 0.9110 0.0553 0.3883 0.058 Uiso calc R 1 . .
    C C25 0.8418(4) 0.2765(5) 0.3164(3) 0.0532(9) Uani d . 1 . .
    H H25 0.8862 0.2535 0.2571 0.064 Uiso calc R 1 . .
    C C26 0.7618(4) 0.4292(5) 0.3246(3) 0.0523(9) Uani d . 1 . .
    H H26 0.7514 0.5109 0.2712 0.063 Uiso calc R 1 . .
loop_
    _atom_site_aniso_label
    _atom_site_aniso_U_11
    _atom_site_aniso_U_22
    _atom_site_aniso_U_33
    _atom_site_aniso_U_12
    _atom_site_aniso_U_13
    _atom_site_aniso_U_23
    Pd1 0.02505(11) 0.02529(12) 0.03109(13) -0.00905(8) -0.00203(8) -0.00290(8)
    Cl1 0.0361(3) 0.0310(3) 0.0325(3) -0.0106(3) -0.0012(3) -0.0077(3)
    Cl2 0.0451(4) 0.0345(4) 0.0398(4) -0.0227(3) -0.0061(3) 0.0001(3)
    Cl3 0.0404(4) 0.0322(3) 0.0349(4) -0.0187(3) -0.0071(3) -0.0019(3)
    N1 0.0222(10) 0.0309(11) 0.0263(11) -0.0128(9) 0.0024(8) -0.0077(9)
    N2 0.0240(10) 0.0234(10) 0.0266(11) -0.0076(8) 0.0017(8) -0.0045(8)
    C1 0.0226(11) 0.0292(12) 0.0228(12) -0.0124(10) -0.0016(9) -0.0058(10)
    C2 0.0307(13) 0.0370(14) 0.0221(12) -0.0210(11) -0.0017(10) -0.0016(10)
    C3 0.0442(16) 0.0407(16) 0.0283(14) -0.0262(14) 0.0002(12) -0.0045(12)
    C4 0.066(2) 0.0516(19) 0.0290(15) -0.0426(17) -0.0017(14) -0.0026(13)
    C5 0.061(2) 0.075(2) 0.0286(15) -0.053(2) 0.0020(14) -0.0060(15)
    C6 0.0392(16) 0.068(2) 0.0314(15) -0.0353(16) 0.0045(12) -0.0124(14)
    C7 0.0310(13) 0.0457(16) 0.0257(13) -0.0222(12) 0.0001(10) -0.0100(12)
    C8 0.0266(13) 0.0446(16) 0.0312(14) -0.0168(12) 0.0067(11) -0.0145(12)
    C9 0.0309(13) 0.0267(12) 0.0231(12) -0.0122(11) -0.0012(10) -0.0069(10)
    C10 0.0305(13) 0.0334(14) 0.0291(13) -0.0158(11) -0.0002(10) -0.0087(11)
    C11 0.0462(17) 0.0453(17) 0.0333(15) -0.0279(14) 0.0031(13) -0.0128(13)
    C12 0.069(2) 0.0345(15) 0.0322(15) -0.0291(15) 0.0032(14) -0.0091(12)
    C13 0.0541(19) 0.0277(14) 0.0371(16) -0.0095(13) -0.0034(14) -0.0075(12)
    C14 0.0335(14) 0.0338(14) 0.0334(15) -0.0079(12) -0.0008(11) -0.0119(12)
    C15 0.0239(11) 0.0238(11) 0.0218(11) -0.0102(9) 0.0020(9) -0.0063(9)
    C16 0.0230(11) 0.0279(12) 0.0283(13) -0.0088(10) -0.0011(10) -0.0079(10)
    C17 0.0376(15) 0.0306(14) 0.0286(14) -0.0117(12) -0.0057(11) -0.0023(11)
    C18 0.0493(17) 0.0413(16) 0.0288(14) -0.0287(14) 0.0013(12) -0.0017(12)
    C19 0.0328(14) 0.0503(18) 0.0358(15) -0.0254(14) 0.0069(12) -0.0079(13)
    C20 0.0234(12) 0.0349(14) 0.0321(14) -0.0103(11) 0.0003(10) -0.0062(11)
    C21 0.0351(16) 0.0365(17) 0.079(3) -0.0153(14) -0.0067(16) -0.0175(17)
    C22 0.0331(15) 0.064(2) 0.0496(19) -0.0235(15) 0.0041(14) -0.0259(17)
    C23 0.0314(15) 0.0464(18) 0.056(2) -0.0190(14) -0.0093(14) 0.0010(15)
    C24 0.0276(14) 0.0388(17) 0.078(3) -0.0059(13) -0.0101(15) -0.0242(17)
    C25 0.0315(15) 0.089(3) 0.047(2) -0.0249(18) 0.0012(14) -0.031(2)
    C26 0.0394(17) 0.059(2) 0.058(2) -0.0292(17) -0.0142(16) 0.0092(17)
_geom_special_details
;
All e.s.d.'s (except the e.s.d. in the dihedral angle between two l.s. planes)
are estimated using the full covariance matrix. The cell e.s.d.'s are taken
into account individually in the estimation of e.s.d.'s in distances, angles
and torsion angles; correlations between e.s.d.'s in cell parameters are only
used when they are defined by crystal symmetry. An approximate (isotropic)
treatment of cell e.s.d.'s is used for estimating e.s.d.'s involving l.s.
planes.
;
loop_
    _geom_bond_atom_site_label_1
    _geom_bond_atom_site_label_2
    _geom_bond_site_symmetry_2
    _geom_bond_distance
    _geom_bond_publ_flag
    Pd1 Cl2 . 2.2635(7) y
    Pd1 Cl1 . 2.2929(7) y
    Pd1 Cl3 2_575 2.3292(7) y
    Pd1 Cl3 . 2.3374(7) y
    Pd1 Pd1 2_575 3.4060(4) n
    Cl3 Pd1 2_575 2.3292(7) n
    N1 C1 . 1.343(3) ?
    N1 C9 . 1.426(3) ?
    N1 C8 . 1.481(3) ?
    N2 C1 . 1.327(3) ?
    N2 C15 . 1.424(3) ?
    N2 H2 . 0.8800 ?
    C1 C2 . 1.456(4) ?
    C2 C3 . 1.388(4) ?
    C2 C7 . 1.391(4) ?
    C3 C4 . 1.381(4) ?
    C3 H3 . 0.9500 ?
    C4 C5 . 1.397(5) ?
    C4 H4 . 0.9500 ?
    C5 C6 . 1.381(5) ?
    C5 H5 . 0.9500 ?
    C6 C7 . 1.391(4) ?
    C6 H6 . 0.9500 ?
    C7 C8 . 1.490(4) ?
    C8 H8A . 0.9900 ?
    C8 H8B . 0.9900 ?
    C9 C10 . 1.385(4) ?
    C9 C14 . 1.392(4) ?
    C10 C11 . 1.386(4) ?
    C10 H10 . 0.9500 ?
    C11 C12 . 1.386(5) ?
    C11 H11 . 0.9500 ?
    C12 C13 . 1.374(5) ?
    C12 H12 . 0.9500 ?
    C13 C14 . 1.381(4) ?
    C13 H13 . 0.9500 ?
    C14 H14 . 0.9500 ?
    C15 C16 . 1.383(3) ?
    C15 C20 . 1.388(3) ?
    C16 C17 . 1.386(4) ?
    C16 H16 . 0.9500 ?
    C17 C18 . 1.380(4) ?
    C17 H17 . 0.9500 ?
    C18 C19 . 1.382(4) ?
    C18 H18 . 0.9500 ?
    C19 C20 . 1.390(4) ?
    C19 H19 . 0.9500 ?
    C20 H20 . 0.9500 ?
    C21 C22 . 1.367(5) ?
    C21 C26 . 1.369(5) ?
    C21 H21 . 0.9500 ?
    C22 C23 . 1.374(5) ?
    C22 H22 . 0.9500 ?
    C23 C24 . 1.377(5) ?
    C23 H23 . 0.9500 ?
    C24 C25 . 1.371(5) ?
    C24 H24 . 0.9500 ?
    C25 C26 . 1.393(5) ?
    C25 H25 . 0.9500 ?
    C26 H26 . 0.9500 ?
loop_
    _geom_angle_atom_site_label_1
    _geom_angle_atom_site_label_2
    _geom_angle_atom_site_label_3
    _geom_angle_site_symmetry_1
    _geom_angle_site_symmetry_3
    _geom_angle
    _geom_angle_publ_flag
    Cl2 Pd1 Cl1 . . 91.32(3) y
    Cl2 Pd1 Cl3 . 2_575 91.00(3) y
    Cl1 Pd1 Cl3 . 2_575 177.33(3) y
    Cl2 Pd1 Cl3 . . 176.86(3) y
    Cl1 Pd1 Cl3 . . 91.47(3) y
    Cl3 Pd1 Cl3 2_575 . 86.25(3) y
    Cl2 Pd1 Pd1 . 2_575 134.20(2) n
    Cl1 Pd1 Pd1 . 2_575 134.48(2) n
    Cl3 Pd1 Pd1 2_575 2_575 43.218(17) ?
    Cl3 Pd1 Pd1 . 2_575 43.030(18) ?
    Pd1 Cl3 Pd1 2_575 . 93.75(3) ?
    C1 N1 C9 . . 128.5(2) ?
    C1 N1 C8 . . 111.3(2) ?
    C9 N1 C8 . . 119.7(2) ?
    C1 N2 C15 . . 127.3(2) ?
    C1 N2 H2 . . 116.3 ?
    C15 N2 H2 . . 116.4 ?
    N2 C1 N1 . . 126.8(2) ?
    N2 C1 C2 . . 124.2(2) ?
    N1 C1 C2 . . 108.9(2) ?
    C3 C2 C7 . . 122.0(3) ?
    C3 C2 C1 . . 130.0(3) ?
    C7 C2 C1 . . 107.7(2) ?
    C4 C3 C2 . . 117.3(3) ?
    C4 C3 H3 . . 121.3 ?
    C2 C3 H3 . . 121.3 ?
    C3 C4 C5 . . 120.9(3) ?
    C3 C4 H4 . . 119.5 ?
    C5 C4 H4 . . 119.5 ?
    C6 C5 C4 . . 121.7(3) ?
    C6 C5 H5 . . 119.2 ?
    C4 C5 H5 . . 119.2 ?
    C5 C6 C7 . . 117.7(3) ?
    C5 C6 H6 . . 121.2 ?
    C7 C6 H6 . . 121.2 ?
    C2 C7 C6 . . 120.4(3) ?
    C2 C7 C8 . . 109.5(2) ?
    C6 C7 C8 . . 130.0(3) ?
    N1 C8 C7 . . 102.4(2) ?
    N1 C8 H8A . . 111.3 ?
    C7 C8 H8A . . 111.3 ?
    N1 C8 H8B . . 111.3 ?
    C7 C8 H8B . . 111.3 ?
    H8A C8 H8B . . 109.2 ?
    C10 C9 C14 . . 120.6(3) ?
    C10 C9 N1 . . 120.8(2) ?
    C14 C9 N1 . . 118.6(2) ?
    C9 C10 C11 . . 119.3(3) ?
    C9 C10 H10 . . 120.3 ?
    C11 C10 H10 . . 120.3 ?
    C10 C11 C12 . . 119.8(3) ?
    C10 C11 H11 . . 120.1 ?
    C12 C11 H11 . . 120.1 ?
    C13 C12 C11 . . 120.9(3) ?
    C13 C12 H12 . . 119.6 ?
    C11 C12 H12 . . 119.6 ?
    C12 C13 C14 . . 119.8(3) ?
    C12 C13 H13 . . 120.1 ?
    C14 C13 H13 . . 120.1 ?
    C13 C14 C9 . . 119.6(3) ?
    C13 C14 H14 . . 120.2 ?
    C9 C14 H14 . . 120.2 ?
    C16 C15 C20 . . 121.3(2) ?
    C16 C15 N2 . . 119.6(2) ?
    C20 C15 N2 . . 119.0(2) ?
    C15 C16 C17 . . 119.0(2) ?
    C15 C16 H16 . . 120.5 ?
    C17 C16 H16 . . 120.5 ?
    C18 C17 C16 . . 120.5(3) ?
    C18 C17 H17 . . 119.8 ?
    C16 C17 H17 . . 119.8 ?
    C17 C18 C19 . . 120.1(3) ?
    C17 C18 H18 . . 120.0 ?
    C19 C18 H18 . . 120.0 ?
    C18 C19 C20 . . 120.4(3) ?
    C18 C19 H19 . . 119.8 ?
    C20 C19 H19 . . 119.8 ?
    C15 C20 C19 . . 118.7(3) ?
    C15 C20 H20 . . 120.6 ?
    C19 C20 H20 . . 120.6 ?
    C22 C21 C26 . . 120.6(3) ?
    C22 C21 H21 . . 119.7 ?
    C26 C21 H21 . . 119.7 ?
    C21 C22 C23 . . 120.4(3) ?
    C21 C22 H22 . . 119.8 ?
    C23 C22 H22 . . 119.8 ?
    C22 C23 C24 . . 119.6(3) ?
    C22 C23 H23 . . 120.2 ?
    C24 C23 H23 . . 120.2 ?
    C25 C24 C23 . . 120.3(3) ?
    C25 C24 H24 . . 119.9 ?
    C23 C24 H24 . . 119.9 ?
    C24 C25 C26 . . 119.9(3) ?
    C24 C25 H25 . . 120.0 ?
    C26 C25 H25 . . 120.0 ?
    C21 C26 C25 . . 119.2(3) ?
    C21 C26 H26 . . 120.4 ?
    C25 C26 H26 . . 120.4 ?
loop_
    _geom_torsion_atom_site_label_1
    _geom_torsion_atom_site_label_2
    _geom_torsion_atom_site_label_3
    _geom_torsion_atom_site_label_4
    _geom_torsion_site_symmetry_1
    _geom_torsion_site_symmetry_2
    _geom_torsion_site_symmetry_3
    _geom_torsion_site_symmetry_4
    _geom_torsion
    _geom_torsion_publ_flag
    Cl1 Pd1 Cl3 Pd1 . . . 2_575 -178.61(3) ?
    Cl3 Pd1 Cl3 Pd1 2_575 . . 2_575 0.0 ?
    C15 N2 C1 N1 . . . . 21.0(4) ?
    C15 N2 C1 C2 . . . . -155.2(2) ?
    C9 N1 C1 N2 . . . . 15.2(4) ?
    C8 N1 C1 N2 . . . . -173.5(2) ?
    C9 N1 C1 C2 . . . . -168.2(2) ?
    C8 N1 C1 C2 . . . . 3.1(3) ?
    N2 C1 C2 C3 . . . . -1.4(5) ?
    N1 C1 C2 C3 . . . . -178.2(3) ?
    N2 C1 C2 C7 . . . . 173.0(2) ?
    N1 C1 C2 C7 . . . . -3.8(3) ?
    C7 C2 C3 C4 . . . . -1.3(4) ?
    C1 C2 C3 C4 . . . . 172.4(3) ?
    C2 C3 C4 C5 . . . . 0.1(5) ?
    C3 C4 C5 C6 . . . . 0.9(5) ?
    C4 C5 C6 C7 . . . . -0.7(5) ?
    C3 C2 C7 C6 . . . . 1.6(4) ?
    C1 C2 C7 C6 . . . . -173.4(3) ?
    C3 C2 C7 C8 . . . . 177.9(3) ?
    C1 C2 C7 C8 . . . . 3.0(3) ?
    C5 C6 C7 C2 . . . . -0.5(4) ?
    C5 C6 C7 C8 . . . . -176.0(3) ?
    C1 N1 C8 C7 . . . . -1.3(3) ?
    C9 N1 C8 C7 . . . . 170.9(2) ?
    C2 C7 C8 N1 . . . . -1.1(3) ?
    C6 C7 C8 N1 . . . . 174.7(3) ?
    C1 N1 C9 C10 . . . . 37.6(4) ?
    C8 N1 C9 C10 . . . . -133.0(3) ?
    C1 N1 C9 C14 . . . . -144.4(3) ?
    C8 N1 C9 C14 . . . . 44.9(3) ?
    C14 C9 C10 C11 . . . . 2.1(4) ?
    N1 C9 C10 C11 . . . . -180.0(2) ?
    C9 C10 C11 C12 . . . . -1.2(4) ?
    C10 C11 C12 C13 . . . . -0.9(5) ?
    C11 C12 C13 C14 . . . . 2.0(5) ?
    C12 C13 C14 C9 . . . . -1.1(4) ?
    C10 C9 C14 C13 . . . . -1.0(4) ?
    N1 C9 C14 C13 . . . . -178.9(2) ?
    C1 N2 C15 C16 . . . . 42.8(4) ?
    C1 N2 C15 C20 . . . . -139.8(3) ?
    C20 C15 C16 C17 . . . . 1.7(4) ?
    N2 C15 C16 C17 . . . . 179.1(2) ?
    C15 C16 C17 C18 . . . . -0.4(4) ?
    C16 C17 C18 C19 . . . . -0.7(5) ?
    C17 C18 C19 C20 . . . . 0.6(5) ?
    C16 C15 C20 C19 . . . . -1.8(4) ?
    N2 C15 C20 C19 . . . . -179.2(2) ?
    C18 C19 C20 C15 . . . . 0.6(4) ?
    C26 C21 C22 C23 . . . . -0.4(5) ?
    C21 C22 C23 C24 . . . . 0.1(5) ?
    C22 C23 C24 C25 . . . . 0.1(5) ?
    C23 C24 C25 C26 . . . . -0.1(5) ?
    C22 C21 C26 C25 . . . . 0.3(5) ?
    C24 C25 C26 C21 . . . . -0.1(5) ?
loop_
    _geom_hbond_atom_site_label_D
    _geom_hbond_atom_site_label_H
    _geom_hbond_atom_site_label_A
    _geom_hbond_site_symmetry_A
    _geom_hbond_distance_DH
    _geom_hbond_distance_HA
    _geom_hbond_distance_DA
    _geom_hbond_angle_DHA
    N2 H2 Cl1 . 0.88 2.37 3.242(2) 170.8
data_global
_journal_date_recd_electronic     2008-05-13
_journal_date_accepted     2008-06-04
_journal_name_full     'Acta Crystallographica, Section E'
_journal_year     2008
_journal_volume     64
_journal_issue      7
_journal_page_first     m907
_journal_page_last     m908
_journal_paper_category     QM
_journal_coeditor_code     LH2628
_publ_contact_author_name     'Stephen R. Foley'
_publ_contact_author_address
;
Department of Chemistry, University of Saskatchewan
110 Science Place, Saskatoon, Saskatchewan, Canada S7N 5C9
;
_publ_contact_author_email     stephen.foley@usask.ca
_publ_contact_author_fax     '306-966-4730'
_publ_contact_author_phone     '306-242-6901'
_publ_section_title
;
Bis[2-phenyl-1-(phenyliminio)isoindoline]
di-\m-chlorido-bis[dichloridopalladate(II)] benzene disolvate
;
loop_
    _publ_author_name
    _publ_author_footnote
    _publ_author_address
    'Chitanda, Jackson M.' .
;
Department of Chemistry, University of Saskatchewan
110 Science Place, Saskatoon, Saskatchewan, Canada S7N 5C9
;
    'Quail, J. Wilson' .
;
Saskatchewan Structural Sciences Centre, University of Saskatchewan
110 Science Place, Saskatoon, Saskatchewan, Canada S7N 5C9
;
    'Foley, Stephen R.' .
;
Department of Chemistry, University of Saskatchewan
110 Science Place, Saskatoon, Saskatchewan, Canada S7N 5C9
;
