# Supplementary material for: Bis[2-phenyl-1-(phenyl­iminio)isoindo­line] di-μ-chlorido-bis­[dichloridopalladate(II)] benzene disolvate
Source: Acta Crystallogr Sect E Struct Rep Online. 2008 Jun 13;64(Pt 7):m907–8. doi: 10.1107/S1600536808017005 (PMC2961759; doi:10.1107/S1600536808017005)
Supplement: Supplementary file 2 [file e-64-0m907-Isup2.hkl]

# 
# h,k,l, Fc-squared, Fo-squared, sigma(Fo-squared) and status flag 
# 
data_I

_audit_update_record
;
2008-05-13 # Formatted by publCIF
;
_shelx_title ' 454 in P1 P-1 (' 
_shelx_refln_list_code          4 
_shelx_F_calc_maximum      168.54 
_exptl_crystal_F_000       579.94 
_reflns_d_resolution_high  0.7300 
 
loop_ 
 _symmetry_equiv_pos_as_xyz 
 'x, y, z' 
 '-x, -y, -z' 
 
_cell_length_a     9.5457 
_cell_length_b     9.9754 
_cell_length_c    14.8002 
_cell_angle_alpha  74.270 
_cell_angle_beta   80.615 
_cell_angle_gamma  63.228 
 
_shelx_F_squared_multiplier     1.000 
 
loop_ 
 _refln_index_h 
 _refln_index_k 
 _refln_index_l 
 _refln_F_squared_calc 
 _refln_F_squared_meas 
 _refln_F_squared_sigma 
 _refln_observed_status 
   2   0   0    15238.04    14943.52    257.23 o 
   3   0   0    13460.68    12746.43    211.71 o 
   4   0   0     6471.46     6021.39    106.04 o 
   5   0   0     1661.39     1511.03     30.04 o 
   6   0   0     1863.56     1904.57     36.95 o 
   7   0   0     1231.14     1264.48     28.61 o 
   8   0   0      278.51      312.82     18.70 o 
   9   0   0       61.23       84.49     14.49 o 
  10   0   0      204.31      219.33     38.07 o 
  11   0   0        0.38        3.51      7.85 o 
 -11   1   0       46.57       79.38     21.24 o 
 -10   1   0       76.60       89.47     12.52 o 
  -9   1   0       14.43        9.77      5.49 o 
  -8   1   0       79.33       84.75     33.02 o 
  -7   1   0       26.41       22.76      8.82 o 
  -6   1   0       77.20      103.04      7.08 o 
  -5   1   0     2427.72     2359.75     44.90 o 
  -4   1   0     1552.67     1489.26     30.37 o 
  -3   1   0     1874.85     1791.52     34.33 o 
  -2   1   0     4538.60     4306.48     74.77 o 
  -1   1   0     9041.34     8956.54    212.19 o 
   2   1   0    17498.04    19077.86    634.27 o 
   3   1   0     1184.93     1083.63     32.45 o 
   4   1   0      420.48      355.17     11.15 o 
   5   1   0     2609.50     2752.38     51.15 o 
   6   1   0      441.61      439.96     12.07 o 
   7   1   0      206.93      226.88      8.40 o 
   8   1   0      126.49      154.61      7.40 o 
   9   1   0      225.01      254.61     12.07 o 
  10   1   0        1.43        0.12      3.56 o 
  11   1   0       88.89       87.65     11.74 o 
  12   1   0      114.04       99.53     28.15 o 
 -10   2   0       81.02       60.39     19.01 o 
  -9   2   0       67.94       49.83     17.91 o 
  -8   2   0      502.21      498.04     34.22 o 
  -7   2   0        5.12        4.60     12.08 o 
  -6   2   0      417.10      430.17     18.95 o 
  -5   2   0      296.36      271.43     10.57 o 
  -4   2   0      428.23      387.93     12.70 o 
  -3   2   0      109.75       71.86      6.98 o 
  -2   2   0     4056.81     4056.40     84.19 o 
  -1   2   0      133.42      116.56     11.05 o 
   0   2   0      883.18      940.21     20.69 o 
   1   2   0       14.04       28.83      3.62 o 
   2   2   0      695.67      732.11     18.27 o 
   3   2   0     3908.72     3951.71     83.82 o 
   4   2   0      258.61      259.66     23.74 o 
   5   2   0        0.92       -4.60      4.60 o 
   6   2   0       49.80       45.20      3.49 o 
   7   2   0      452.24      444.05     12.01 o 
   8   2   0      282.46      269.44      9.17 o 
   9   2   0        3.62       11.29      6.94 o 
  10   2   0      569.84      517.12     19.79 o 
  11   2   0       24.56       19.18     21.00 o 
  12   2   0       46.59       19.81      8.12 o 
 -10   3   0       95.60       97.22     21.79 o 
  -9   3   0      183.75      177.91     25.73 o 
  -8   3   0       24.18       24.64     13.44 o 
  -7   3   0       48.94       39.24     15.70 o 
  -6   3   0      687.98      704.08     20.41 o 
  -5   3   0      489.33      487.32     13.16 o 
  -4   3   0      690.13      679.69     16.48 o 
  -3   3   0      922.39      912.78     19.69 o 
  -2   3   0      288.40      207.06      8.10 o 
  -1   3   0     1856.49     1574.90     59.60 o 
   0   3   0     6753.16     6510.16    119.59 o 
   1   3   0     2863.33     2713.21     46.07 o 
   2   3   0     4169.25     4072.46     74.15 o 
   3   3   0     2700.32     2473.49     53.63 o 
   4   3   0     3306.64     3302.67     72.29 o 
   5   3   0     1012.69      927.36     28.03 o 
   6   3   0      323.35      264.97     12.93 o 
   7   3   0      692.41      688.73     18.08 o 
   8   3   0      379.27      352.62     12.68 o 
   9   3   0       82.68       85.43      6.51 o 
  10   3   0       84.80       82.88      7.06 o 
  11   3   0        1.13        7.49      4.95 o 
  12   3   0       71.19       55.38      7.73 o 
  -9   4   0       80.62       39.21     31.33 o 
  -8   4   0       94.63      136.56     24.07 o 
  -7   4   0      154.14      145.71     20.74 o 
  -6   4   0       71.65       84.05     14.57 o 
  -5   4   0      237.31      238.38     13.13 o 
  -4   4   0      892.90      902.54     17.58 o 
  -3   4   0     2171.73     2083.79     33.23 o 
  -2   4   0     2411.64     2178.39     70.99 o 
  -1   4   0    11708.78    11508.68    229.28 o 
   0   4   0     6992.93     6267.37    129.53 o 
   1   4   0    17615.71    18035.67    269.41 o 
   2   4   0    24303.26    25248.60    418.73 o 
   3   4   0     8082.60     7332.18    147.47 o 
   4   4   0    14114.01    14549.37    349.86 o 
   5   4   0     5522.59     4927.80    105.92 o 
   6   4   0     5757.61     5898.28    147.93 o 
   7   4   0     1974.17     1944.23     47.04 o 
   8   4   0     1269.89     1309.38     36.72 o 
   9   4   0      212.32      220.27      9.63 o 
  10   4   0      518.27      508.06     19.54 o 
  11   4   0      173.65      157.47     12.45 o 
  12   4   0       36.36       33.90      6.81 o 
  -8   5   0        1.43       -7.27     11.83 o 
  -7   5   0       45.64       51.60     12.15 o 
  -6   5   0       99.85      104.08     17.92 o 
  -5   5   0      129.41      105.80     10.05 o 
  -4   5   0       79.94       70.96      3.90 o 
  -3   5   0      967.78      923.66     26.95 o 
  -2   5   0     1398.02     1422.52     36.66 o 
  -1   5   0      686.99      614.16     15.50 o 
   0   5   0     3879.07     3692.46     66.76 o 
   1   5   0     2391.68     2179.69     40.33 o 
   2   5   0     5794.51     5768.25     92.04 o 
   3   5   0     3671.51     3593.84     77.04 o 
   4   5   0     1720.06     1655.24     47.53 o 
   5   5   0     1821.66     1794.05     50.04 o 
   6   5   0      550.23      531.57     19.83 o 
   7   5   0     1281.64     1322.10     54.14 o 
   8   5   0      155.56      156.06     11.27 o 
   9   5   0       72.28       85.96     14.59 o 
  10   5   0       82.05       64.92      7.46 o 
  11   5   0       24.39       41.58      7.51 o 
  12   5   0      107.97       99.02     10.92 o 
  -7   6   0       54.88       -5.04     16.80 o 
  -6   6   0      184.38      155.70     17.51 o 
  -5   6   0       61.04       70.03      6.60 o 
  -4   6   0      287.79      279.55      8.94 o 
  -3   6   0      281.39      286.07     11.21 o 
  -2   6   0      235.52      242.09     12.54 o 
  -1   6   0      566.00      569.36     19.42 o 
   0   6   0      372.30      389.95     14.25 o 
   1   6   0       24.61       19.54      4.60 o 
   2   6   0      116.66      116.85      6.35 o 
   3   6   0      179.05      193.13     13.93 o 
   4   6   0      143.09      161.62      8.19 o 
   5   6   0      152.12      147.46      8.02 o 
   6   6   0       94.95       98.01      8.99 o 
   7   6   0      732.75      789.72     30.12 o 
   8   6   0        8.39       11.46      9.17 o 
   9   6   0      408.33      383.60     17.30 o 
  10   6   0       24.86        8.94      8.85 o 
  11   6   0       91.33       88.04      8.72 o 
  12   6   0        2.68       -2.74      6.51 o 
  -6   7   0      105.47       72.33     19.06 o 
  -5   7   0      168.91      139.62     21.92 o 
  -4   7   0      136.38      138.23     12.69 o 
  -3   7   0       81.92       84.85      6.68 o 
  -2   7   0      596.60      606.47     40.38 o 
  -1   7   0      402.17      432.92     33.73 o 
   0   7   0      455.65      425.73     18.82 o 
   1   7   0     1437.19     1501.54     50.36 o 
   2   7   0     1114.55     1113.19     32.78 o 
   3   7   0      184.75      164.16     13.08 o 
   4   7   0      680.42      647.88     19.41 o 
   5   7   0      653.46      653.17     20.16 o 
   6   7   0      929.49      955.59     28.22 o 
   7   7   0      373.24      416.48     46.00 o 
   8   7   0      601.97      556.26     24.40 o 
   9   7   0      148.31      145.05     12.75 o 
  10   7   0       20.41       19.50      6.25 o 
  11   7   0      144.08      130.05     12.76 o 
  12   7   0       39.40       40.75      9.45 o 
  -5   8   0       28.50       25.27     15.16 o 
  -4   8   0      135.48      100.72     23.02 o 
  -3   8   0      117.79      135.60      7.77 o 
  -2   8   0      158.10      169.80     13.07 o 
  -1   8   0     1086.72     1124.32     36.49 o 
   0   8   0      165.65      159.92     13.58 o 
   1   8   0     3759.89     3660.01    110.45 o 
   2   8   0     2436.53     2522.43     83.25 o 
   3   8   0     5489.91     5666.27    132.89 o 
   4   8   0     2795.75     2872.39     68.30 o 
   5   8   0     4976.84     4945.85    111.09 o 
   6   8   0     2564.20     2709.27     68.44 o 
   7   8   0     2745.15     2736.38     71.64 o 
   8   8   0      922.87      886.36     31.37 o 
   9   8   0     1099.95     1114.10     63.58 o 
  10   8   0      523.08      475.48     25.92 o 
  11   8   0      282.05      289.56     44.07 o 
  12   8   0      106.44      138.81     17.84 o 
  -4   9   0       25.48       27.56     22.50 o 
  -3   9   0        1.43       -2.59      3.98 o 
  -2   9   0      230.96      217.89     19.84 o 
  -1   9   0       60.96       71.26      9.69 o 
   0   9   0      377.37      352.75     19.17 o 
   1   9   0     1151.66     1134.53     39.82 o 
   2   9   0      710.75      737.59     27.51 o 
   3   9   0     1122.79     1178.05     57.68 o 
   4   9   0     2288.33     2332.44     64.01 o 
   5   9   0      539.39      574.14     25.41 o 
   6   9   0      654.91      638.74     24.75 o 
   7   9   0      323.23      322.14     25.84 o 
   8   9   0     1045.93     1039.61     49.73 o 
   9   9   0      186.69      157.96     15.08 o 
  10   9   0       87.52       94.65     13.91 o 
  11   9   0       75.77       65.21     13.47 o 
  12   9   0        1.28       -1.03      9.86 o 
  -3  10   0       42.89       63.14     19.73 o 
  -2  10   0       35.01       18.32     22.49 o 
  -1  10   0      195.15      187.21     28.93 o 
   0  10   0        9.77       23.26      7.99 o 
   1  10   0      282.36      256.97     21.70 o 
   2  10   0      202.38      162.54     13.71 o 
   3  10   0       27.64       15.25      7.73 o 
   4  10   0        2.40       17.37      9.94 o 
   5  10   0        1.66       18.55     10.97 o 
   6  10   0       21.15       18.08      6.67 o 
   7  10   0        4.62       19.63     13.35 o 
   8  10   0        0.19       13.56      6.35 o 
   9  10   0       27.29       40.19     10.62 o 
  10  10   0        5.18       11.30      7.70 o 
  11  10   0        5.71       14.08     10.36 o 
  -1  11   0      124.79       32.01     53.02 o 
   0  11   0      117.90       70.54     22.75 o 
   1  11   0      347.77      411.33     39.41 o 
   2  11   0       32.87       14.30      8.18 o 
   3  11   0      283.35      284.03     27.11 o 
   4  11   0      147.64      134.69     17.21 o 
   5  11   0      161.52      119.78     12.90 o 
   6  11   0      206.34      184.79     14.49 o 
   7  11   0       63.08       81.60     16.28 o 
   8  11   0      227.87      210.40     25.32 o 
   9  11   0       86.59       56.66     12.14 o 
  10  11   0       59.31       60.94     11.62 o 
  11  11   0        2.79       -0.57     11.95 o 
   1  12   0       62.47       70.16     23.39 o 
   4  12   0      503.20      441.48     49.69 o 
   5  12   0      799.99      708.46     63.37 o 
   6  12   0      831.30      800.30     45.55 o 
   7  12   0      642.94      557.55     37.52 o 
   8  12   0      625.48      467.19     48.30 o 
   9  12   0      704.81      564.19    109.78 o 
   7  13   0      236.22      171.24     32.18 o 
  -9 -12   1      463.32      476.06     47.79 o 
  -8 -12   1      531.61      481.84     30.56 o 
  -7 -12   1      596.93      548.73     34.58 o 
  -6 -12   1      801.86      621.63    108.10 o 
  -5 -12   1      259.83      207.31     30.59 o 
  -3 -12   1      101.61      122.49     22.58 o 
  -2 -12   1       67.23       36.20     16.97 o 
  -1 -12   1       19.97        6.81     10.21 o 
 -10 -11   1      419.21      347.04     32.34 o 
  -9 -11   1      422.66      441.49     34.84 o 
  -8 -11   1      498.45      484.41     32.97 o 
  -7 -11   1      634.63      629.06     30.31 o 
  -6 -11   1      374.00      341.61     21.75 o 
  -5 -11   1      170.40      163.18     22.90 o 
  -4 -11   1      465.23      530.31     45.37 o 
  -3 -11   1       11.85       18.10     17.53 o 
  -2 -11   1      136.13      109.49     23.14 o 
  -1 -11   1       60.31       50.81     16.36 o 
   0 -11   1        2.63       13.37     18.76 o 
   1 -11   1       60.33       37.39     21.53 o 
 -11 -10   1        0.10       -0.16      7.86 o 
 -10 -10   1       76.01       52.65      7.94 o 
  -9 -10   1        6.01        8.09      5.88 o 
  -8 -10   1       54.26       55.50      7.50 o 
  -7 -10   1      119.76      122.45     21.00 o 
  -6 -10   1      298.94      275.01     17.59 o 
  -5 -10   1      448.28      469.65     22.68 o 
  -4 -10   1      145.71      111.46     15.05 o 
  -3 -10   1      496.00      512.45     43.72 o 
  -2 -10   1      174.25      149.11     14.84 o 
  -1 -10   1       58.45       58.29     10.69 o 
   0 -10   1      277.21      280.53     41.43 o 
   1 -10   1      377.06      395.84     26.12 o 
   2 -10   1      186.32      136.20     14.83 o 
   3 -10   1      115.79       68.76     20.29 o 
 -12  -9   1       27.12       17.09      9.79 o 
 -11  -9   1        0.48      -12.82     14.23 o 
 -10  -9   1       33.68       27.05      8.39 o 
  -9  -9   1       13.04        2.23      5.84 o 
  -8  -9   1       43.30       34.84     10.10 o 
  -7  -9   1       50.18       55.00      8.54 o 
  -6  -9   1      119.38      123.06     12.87 o 
  -5  -9   1        5.83        2.34      4.89 o 
  -4  -9   1       87.28       83.86      9.06 o 
  -3  -9   1       15.47       10.57      8.93 o 
  -2  -9   1      131.69      105.59      9.74 o 
  -1  -9   1      347.55      326.89     18.11 o 
   0  -9   1       39.35       35.12      9.82 o 
   1  -9   1        3.13       -0.14      9.03 o 
   2  -9   1       42.19       35.66     10.89 o 
   3  -9   1       12.37        4.67     11.33 o 
   4  -9   1        3.89       19.68     14.06 o 
 -12  -8   1      121.66      103.07     20.61 o 
 -11  -8   1      302.56      297.25     24.76 o 
 -10  -8   1      583.10      589.05     34.50 o 
  -9  -8   1      587.20      577.59     28.80 o 
  -8  -8   1     2171.97     2200.67     66.50 o 
  -7  -8   1     3520.04     3594.11     90.80 o 
  -6  -8   1     1050.22     1054.68     36.58 o 
  -5  -8   1     4179.02     4253.59    100.30 o 
  -4  -8   1     2060.17     2088.10     55.00 o 
  -3  -8   1      830.14      767.86     26.85 o 
  -2  -8   1      554.37      546.54     23.19 o 
  -1  -8   1      923.56      970.49     30.52 o 
   0  -8   1      581.62      590.94     23.51 o 
   1  -8   1      145.80      132.51     13.17 o 
   2  -8   1       88.50      111.22     11.42 o 
   3  -8   1       46.44       47.96      7.53 o 
   4  -8   1        7.33        9.30     10.95 o 
 -12  -7   1      454.46      450.85     30.78 o 
 -11  -7   1      538.18      576.42     32.49 o 
 -10  -7   1      767.32      780.17     33.21 o 
  -9  -7   1     2259.22     2343.60     86.89 o 
  -8  -7   1     1787.00     1865.93     54.77 o 
  -7  -7   1      825.04      833.51     64.69 o 
  -6  -7   1     3585.01     3510.37    130.08 o 
  -5  -7   1     3196.47     3380.70     78.55 o 
  -4  -7   1     1128.23     1145.18     31.13 o 
  -3  -7   1     4054.69     4175.98     96.00 o 
  -2  -7   1     1576.09     1643.36     37.68 o 
  -1  -7   1       46.26       45.75     13.06 o 
   0  -7   1     1209.93     1285.71     42.00 o 
   1  -7   1       24.56       33.63      8.19 o 
   2  -7   1      127.03      117.06     14.08 o 
   3  -7   1       15.54       13.36      4.77 o 
   4  -7   1      219.28      215.79      8.78 o 
   5  -7   1       70.10       91.41      9.62 o 
 -12  -6   1        0.05        2.83      6.66 o 
 -11  -6   1       10.26       -6.10      6.10 o 
 -10  -6   1      100.70       95.90      9.59 o 
  -9  -6   1        1.74        0.65      6.58 o 
  -8  -6   1      124.97      121.49     10.50 o 
  -7  -6   1       57.59       76.55      8.93 o 
  -6  -6   1      698.18      696.56     25.02 o 
  -5  -6   1      314.54      304.03     15.61 o 
  -4  -6   1     1884.18     1932.13     47.16 o 
  -3  -6   1      527.66      534.42     16.25 o 
  -2  -6   1      683.58      587.85     25.84 o 
  -1  -6   1      689.04      699.09     19.47 o 
   0  -6   1      635.39      701.54     21.30 o 
   1  -6   1      350.26      348.51     14.77 o 
   2  -6   1      482.20      500.03     19.27 o 
   3  -6   1     1092.16     1105.30     25.63 o 
   4  -6   1      213.03      219.19      6.75 o 
   5  -6   1      252.23      236.59     17.35 o 
   6  -6   1      329.07      319.82     17.24 o 
   7  -6   1      175.40      162.88     29.10 o 
 -12  -5   1       45.33       60.26      8.41 o 
 -11  -5   1       39.38       33.36     11.98 o 
 -10  -5   1      158.69      146.35     10.49 o 
  -9  -5   1        5.05       12.27      6.35 o 
  -8  -5   1      263.96      250.92     16.52 o 
  -7  -5   1       47.51       46.98      9.37 o 
  -6  -5   1      139.74      124.83      7.31 o 
  -5  -5   1      340.32      315.91     12.42 o 
  -4  -5   1      109.69      123.24      8.46 o 
  -3  -5   1       90.38      128.22      6.78 o 
  -2  -5   1       41.78       39.84      4.91 o 
  -1  -5   1      436.72      469.94     12.88 o 
   0  -5   1        1.57       -0.43      4.29 o 
   1  -5   1      223.13      230.57     16.11 o 
   2  -5   1       85.05       80.34      7.47 o 
   3  -5   1      125.90      133.76      6.04 o 
   4  -5   1       52.39       72.50      6.41 o 
   5  -5   1       91.34       87.68     14.57 o 
   6  -5   1        0.04       -4.78      4.78 o 
   7  -5   1       51.43       51.28     19.13 o 
   8  -5   1        6.41       10.06     15.65 o 
 -12  -4   1       76.30       73.89     18.65 o 
 -11  -4   1      106.73       96.99      8.73 o 
 -10  -4   1       12.10        7.65      3.94 o 
  -9  -4   1     1893.79     1857.96     52.03 o 
  -8  -4   1     1448.05     1395.87     36.64 o 
  -7  -4   1     2180.77     2100.06     48.16 o 
  -6  -4   1     3969.72     3798.62    102.77 o 
  -5  -4   1     6217.34     6028.31    122.08 o 
  -4  -4   1     8772.05     8664.01    169.27 o 
  -3  -4   1     6075.30     5537.32    111.72 o 
  -2  -4   1     7944.78     7644.37    156.25 o 
  -1  -4   1     6069.55     5666.42    196.97 o 
   0  -4   1     2491.86     2334.76     54.27 o 
   1  -4   1     2606.01     2492.16     75.26 o 
   2  -4   1      686.50      602.21     29.40 o 
   3  -4   1      757.00      763.88     18.81 o 
   4  -4   1      131.22      119.68      8.20 o 
   5  -4   1      397.89      401.11     16.52 o 
   6  -4   1        7.50        2.27      4.95 o 
   7  -4   1      281.02      279.62     28.61 o 
   8  -4   1        0.37       26.84     16.22 o 
   9  -4   1       78.65       46.93     17.88 o 
 -12  -3   1      210.84      192.10     12.43 o 
 -11  -3   1      275.64      332.21     17.82 o 
 -10  -3   1      901.72      940.93     31.49 o 
  -9  -3   1      713.57      678.32     20.31 o 
  -8  -3   1     2002.53     2088.97     65.25 o 
  -7  -3   1     4550.13     4487.50     84.03 o 
  -6  -3   1     5945.20     5743.36    116.09 o 
  -5  -3   1     7677.43     7467.92    151.45 o 
  -4  -3   1    12056.84    11876.08    235.43 o 
  -3  -3   1     9505.25     9392.41    185.21 o 
  -2  -3   1    11321.03    11172.43    190.56 o 
  -1  -3   1     8315.87     7603.46    117.79 o 
   0  -3   1     3097.49     2655.48     58.61 o 
   1  -3   1      487.31      337.47     11.51 o 
   2  -3   1     5604.45     5684.45    116.48 o 
   3  -3   1       14.07        6.38      4.76 o 
   4  -3   1       70.81       74.73     16.83 o 
   5  -3   1        3.41        6.63      5.51 o 
   6  -3   1       46.89       58.59      6.44 o 
   7  -3   1       50.41       44.34      8.02 o 
   8  -3   1      199.66      181.32     23.50 o 
   9  -3   1      160.99      116.27     27.39 o 
  10  -3   1      207.50      156.35     30.71 o 
 -12  -2   1        3.03       -8.17     11.49 o 
 -11  -2   1       35.38       34.81      5.54 o 
 -10  -2   1       10.17        6.66      4.12 o 
  -9  -2   1      160.63      158.15      7.65 o 
  -8  -2   1        0.83        0.50      3.18 o 
  -7  -2   1       27.02       17.82      5.02 o 
  -6  -2   1      722.07      711.00     16.66 o 
  -5  -2   1      318.79      271.15      9.47 o 
  -4  -2   1      251.50      217.64     25.80 o 
  -3  -2   1     5388.61     5426.46    139.63 o 
  -2  -2   1     4253.28     4085.98    102.75 o 
  -1  -2   1      299.25      314.93     10.73 o 
   0  -2   1     3089.72     2821.21     61.37 o 
   1  -2   1      662.93      564.57     18.50 o 
   2  -2   1     1591.00     1407.72     44.44 o 
   3  -2   1      164.17      120.29      8.25 o 
   4  -2   1     1489.10     1543.59     31.13 o 
   5  -2   1      278.71      307.00     30.04 o 
   6  -2   1      274.18      265.02     19.03 o 
   7  -2   1      873.78      854.08     44.89 o 
   8  -2   1      349.89      398.76     34.73 o 
   9  -2   1      365.44      374.85     34.68 o 
  10  -2   1      174.92      179.91     27.38 o 
 -11  -1   1       34.26       27.08      6.15 o 
 -10  -1   1       63.90       68.87      6.40 o 
  -9  -1   1      233.50      219.28      9.72 o 
  -8  -1   1      119.14      122.27     12.61 o 
  -7  -1   1       92.42       97.61      5.85 o 
  -6  -1   1     1387.45     1480.05     33.38 o 
  -5  -1   1       18.24       30.84      5.02 o 
  -4  -1   1       89.15       75.89      8.24 o 
  -3  -1   1       97.96      118.48      6.16 o 
  -2  -1   1     1619.73     1736.70     50.01 o 
  -1  -1   1       11.40       17.92      6.07 o 
   0  -1   1      870.51      965.08     38.46 o 
   1  -1   1       20.94       38.22      4.49 o 
   2  -1   1     1058.64     1045.19     19.03 o 
   3  -1   1      565.62      517.13     10.93 o 
   4  -1   1      230.59      223.56      6.54 o 
   5  -1   1     1140.14     1073.10     20.39 o 
   6  -1   1       79.22       94.25      9.12 o 
   7  -1   1       64.10       77.44     11.99 o 
   8  -1   1        2.98       10.96      6.19 o 
   9  -1   1       85.98       83.08     11.00 o 
  10  -1   1        1.07      -11.18     11.18 o 
  11  -1   1       52.39       41.88     21.22 o 
 -11   0   1      130.86      121.77     12.78 o 
 -10   0   1      193.90      175.87     16.49 o 
  -9   0   1       42.55       44.31      5.85 o 
  -8   0   1      438.06      497.42     16.45 o 
  -7   0   1      901.37      901.38     22.23 o 
  -6   0   1     1600.63     1514.30     30.20 o 
  -5   0   1     3987.45     3737.50     75.77 o 
  -4   0   1     9667.53     9483.49    185.58 o 
  -3   0   1    12994.01    12963.77    216.40 o 
  -2   0   1    19202.45    19288.34    457.65 o 
  -1   0   1     5662.29     5674.13    198.29 o 
   2   0   1    22707.49    24377.38    350.14 o 
   3   0   1     4454.21     4217.03     67.08 o 
   4   0   1     1471.59     1333.05     23.34 o 
   5   0   1      312.18      309.80      7.79 o 
   6   0   1     2320.64     2314.62     44.40 o 
   7   0   1       31.38       39.84      3.63 o 
   8   0   1      208.60      239.96     16.46 o 
   9   0   1      339.49      363.54     22.78 o 
  10   0   1        1.77       -5.96     16.52 o 
  11   0   1      175.08      144.75     48.86 o 
 -11   1   1      122.19      109.13     26.86 o 
 -10   1   1       60.71       62.94     11.71 o 
  -9   1   1      587.95      670.89     27.36 o 
  -8   1   1      297.48      335.20     20.73 o 
  -7   1   1     3035.74     3223.98     98.97 o 
  -6   1   1     2065.41     2090.65     40.41 o 
  -5   1   1     5375.78     5276.15    108.51 o 
  -4   1   1    12240.39    12239.93    203.22 o 
  -3   1   1     8309.63     7756.84    130.84 o 
  -2   1   1    24658.28    24748.06    461.93 o 
  -1   1   1    28404.10    28928.41    918.80 o 
   2   1   1     5905.74     5589.40    110.40 o 
   3   1   1    13884.27    14294.60    210.81 o 
   4   1   1      834.26      766.92     19.63 o 
   5   1   1      507.94      519.68     15.01 o 
   6   1   1        2.29        1.46      2.38 o 
   7   1   1       16.26       24.76      3.74 o 
   8   1   1       40.44       54.80      5.54 o 
   9   1   1      182.27      184.69      9.75 o 
  10   1   1      200.70      197.50     11.86 o 
  11   1   1      185.99      169.66     14.38 o 
  12   1   1      114.48       66.79     13.23 o 
 -10   2   1       24.47       48.70     17.35 o 
  -9   2   1        9.16       29.70     15.13 o 
  -8   2   1        7.33       -5.65      7.30 o 
  -7   2   1      329.76      370.03     35.30 o 
  -6   2   1      187.45      190.62      9.52 o 
  -5   2   1      425.05      466.34     17.09 o 
  -4   2   1      109.84       97.39      5.72 o 
  -3   2   1     1269.01     1193.79     23.72 o 
  -2   2   1     4068.25     3972.44     69.97 o 
  -1   2   1     2853.52     2744.35     59.56 o 
   0   2   1     8089.36     8228.25    141.15 o 
   1   2   1     1044.39     1104.60     21.87 o 
   2   2   1      121.27      209.40      8.84 o 
   3   2   1       87.74      160.80     12.51 o 
   4   2   1     1049.84      998.05     30.32 o 
   5   2   1     3329.52     3606.71     68.93 o 
   6   2   1       91.76       98.20     14.15 o 
   7   2   1      159.08      159.85      6.68 o 
   8   2   1      552.28      635.47     28.92 o 
   9   2   1       35.13       47.81      4.82 o 
  10   2   1      368.45      389.79     15.10 o 
  11   2   1      207.29      194.24     12.70 o 
  12   2   1      234.54      205.23     19.36 o 
 -10   3   1       87.43       70.46     22.93 o 
  -9   3   1      162.63      148.96     26.32 o 
  -8   3   1       38.93       86.89     20.18 o 
  -7   3   1     1077.26     1102.56     44.59 o 
  -6   3   1       48.39       56.36     10.51 o 
  -5   3   1        5.29        7.48      6.30 o 
  -4   3   1      505.59      447.17     11.32 o 
  -3   3   1     1054.68     1070.02     22.56 o 
  -2   3   1        0.46        5.43      7.36 o 
  -1   3   1      216.11      218.29      8.80 o 
   0   3   1       22.40       24.94      5.17 o 
   1   3   1       27.48       31.86      3.71 o 
   2   3   1      426.54      498.49     13.61 o 
   3   3   1      221.41      211.74      9.96 o 
   4   3   1      258.44      272.98      9.75 o 
   5   3   1      205.68      204.76     17.25 o 
   6   3   1      555.07      595.01     31.07 o 
   7   3   1       98.18      111.72      7.61 o 
   8   3   1        0.97        0.01      5.06 o 
   9   3   1      206.43      200.97     13.18 o 
  10   3   1       13.38       10.34      6.10 o 
  11   3   1        9.07       16.68      4.66 o 
  12   3   1       26.85       27.38      8.00 o 
  -9   4   1       28.05       22.47     21.81 o 
  -8   4   1      158.86      135.60     16.86 o 
  -7   4   1       29.35       35.53     11.81 o 
  -6   4   1      452.87      481.34     38.76 o 
  -5   4   1      978.49     1034.23     30.68 o 
  -4   4   1     1480.11     1446.55     28.22 o 
  -3   4   1     2461.47     2322.35     56.57 o 
  -2   4   1     5047.07     4817.62     86.14 o 
  -1   4   1     6893.66     6756.12    139.54 o 
   0   4   1     2757.06     2329.36     52.75 o 
   1   4   1     6800.03     6561.97    117.37 o 
   2   4   1     5262.37     4982.47     90.90 o 
   3   4   1     4420.36     4212.00     75.80 o 
   4   4   1     5363.99     5293.18    112.92 o 
   5   4   1     1586.25     1470.36     58.63 o 
   6   4   1     2440.14     2368.24     64.18 o 
   7   4   1      104.14       69.23      8.45 o 
   8   4   1      709.37      705.94     28.83 o 
   9   4   1       68.22       81.85      6.14 o 
  10   4   1      465.07      455.80     21.60 o 
  11   4   1       19.70       30.19      4.88 o 
  12   4   1      131.24      117.27     10.43 o 
  -8   5   1      168.90      138.11     57.72 o 
  -7   5   1      179.93      175.85     18.72 o 
  -6   5   1      442.12      444.88     27.58 o 
  -5   5   1     1660.69     1700.71     41.53 o 
  -4   5   1     1202.29     1252.65     38.37 o 
  -3   5   1     4906.07     4955.64     79.43 o 
  -2   5   1     3257.57     3024.44     70.03 o 
  -1   5   1     8136.99     8202.37    171.08 o 
   0   5   1    14633.46    14913.18    363.90 o 
   1   5   1    10196.10    10135.05    176.88 o 
   2   5   1     3604.06     3231.01     54.31 o 
   3   5   1    10867.00    11409.32    194.88 o 
   4   5   1     3731.65     3550.03     65.61 o 
   5   5   1     3213.89     3398.85    140.38 o 
   6   5   1      304.10      262.36     13.70 o 
   7   5   1      570.13      562.48     25.20 o 
   8   5   1       89.95      116.20     12.07 o 
   9   5   1      154.77      171.93     17.08 o 
  10   5   1        3.65       14.05      8.41 o 
  11   5   1       91.52      106.48     13.53 o 
  12   5   1       22.84       24.83      6.97 o 
  -7   6   1        1.66       -4.65      8.14 o 
  -6   6   1        1.33       -4.20      8.84 o 
  -5   6   1        0.16        8.91      4.25 o 
  -4   6   1      218.63      180.81      6.06 o 
  -3   6   1      108.72      100.29      4.91 o 
  -2   6   1      438.00      425.71     18.30 o 
  -1   6   1     1079.12     1120.46     31.39 o 
   0   6   1      884.43      814.91     23.21 o 
   1   6   1      694.49      652.57     16.43 o 
   2   6   1      891.61      865.71     18.19 o 
   3   6   1     1826.64     1772.67     36.53 o 
   4   6   1      237.54      212.33      8.49 o 
   5   6   1      131.21      130.03      7.65 o 
   6   6   1      401.82      411.83     19.05 o 
   7   6   1      165.42      194.03     33.77 o 
   8   6   1       58.29       45.59      9.47 o 
   9   6   1       76.20       86.82     14.22 o 
  10   6   1      308.96      376.07     19.27 o 
  11   6   1       77.93      101.60     10.80 o 
  12   6   1       52.35       74.37      9.85 o 
  -6   7   1       64.19       33.09     15.15 o 
  -5   7   1      283.38      266.85     16.22 o 
  -4   7   1      233.57      245.04      9.19 o 
  -3   7   1      287.20      287.30     10.84 o 
  -2   7   1       70.60       83.66      9.88 o 
  -1   7   1      396.50      407.96     11.66 o 
   0   7   1       23.50       23.51      5.76 o 
   1   7   1      339.87      333.38     11.48 o 
   2   7   1      192.08      220.29      7.48 o 
   3   7   1       79.42       96.55     10.42 o 
   4   7   1       81.07       88.69      8.11 o 
   5   7   1      473.15      505.99     16.97 o 
   6   7   1        1.39        2.22      5.24 o 
   7   7   1      181.68      202.15     13.68 o 
   8   7   1      219.22      210.91     33.67 o 
   9   7   1        0.09       -3.76      7.09 o 
  10   7   1       20.27       33.23      9.59 o 
  11   7   1        0.99        9.38      8.78 o 
  12   7   1       74.48       74.13     10.67 o 
  -5   8   1       82.95       61.80     16.85 o 
  -4   8   1      229.02      197.17     10.87 o 
  -3   8   1      316.94      342.89     16.53 o 
  -2   8   1      596.84      647.87     25.65 o 
  -1   8   1      995.00     1040.48     35.51 o 
   0   8   1      865.89      895.75     41.53 o 
   1   8   1     1963.25     1970.93     48.55 o 
   2   8   1      813.13      803.11     18.92 o 
   3   8   1     2101.57     2135.61     53.04 o 
   4   8   1      903.53      886.74     31.48 o 
   5   8   1     2393.77     2462.07     59.41 o 
   6   8   1       36.40       26.55      8.07 o 
   7   8   1     1190.43     1176.16     38.04 o 
   8   8   1      645.03      692.17     25.69 o 
   9   8   1      199.97      169.96     12.26 o 
  10   8   1      244.54      226.10     18.49 o 
  11   8   1      190.07      245.48     19.39 o 
  12   8   1       65.15       78.19     11.49 o 
  -4   9   1      203.60      249.35     34.35 o 
  -3   9   1      511.08      398.63     89.78 o 
  -2   9   1      926.47      898.59     30.65 o 
  -1   9   1     1223.42     1296.27     45.78 o 
   0   9   1     2194.77     2315.92     66.99 o 
   1   9   1     2486.47     2468.96     71.50 o 
   2   9   1     2486.75     2566.31     69.23 o 
   3   9   1     2200.12     2268.47     61.49 o 
   4   9   1     3527.03     3775.41     93.87 o 
   5   9   1     1636.57     1762.81     63.41 o 
   6   9   1     2616.57     2590.04     70.92 o 
   7   9   1      926.38      958.41     34.73 o 
   8   9   1      174.87      175.42     16.47 o 
   9   9   1       37.09       70.67     10.09 o 
  10   9   1      152.58      115.47     13.83 o 
  11   9   1       24.93        9.91     13.39 o 
  12   9   1       25.95        3.98     13.09 o 
  -3  10   1        9.95       32.71     23.12 o 
  -2  10   1        3.46        6.52      4.99 o 
  -1  10   1      195.21      220.71     30.07 o 
   0  10   1      124.79      126.38     12.91 o 
   1  10   1      256.58      284.55     16.88 o 
   2  10   1      578.72      551.59     24.82 o 
   3  10   1      435.64      418.81     34.12 o 
   4  10   1      189.60      192.99     13.84 o 
   5  10   1       39.31       51.77     14.43 o 
   6  10   1      456.69      413.44     24.82 o 
   7  10   1        9.65       11.25      5.21 o 
   8  10   1        0.21        1.94      6.98 o 
   9  10   1       50.24       44.10      8.16 o 
  10  10   1        0.47        6.06     14.97 o 
  11  10   1       15.94        1.39     13.64 o 
  -1  11   1       52.93       41.39     16.44 o 
   0  11   1      130.05      143.40     22.76 o 
   1  11   1        8.40       -3.27      7.09 o 
   2  11   1       87.70       82.90     12.85 o 
   3  11   1      104.11       77.47     21.96 o 
   4  11   1       31.17       27.47      9.18 o 
   5  11   1       36.31       46.38     12.56 o 
   6  11   1        0.42       -2.09     10.89 o 
   7  11   1        1.23       -5.19      5.48 o 
   8  11   1      186.81      118.98     20.44 o 
   9  11   1        0.54       20.56     13.14 o 
  10  11   1        0.01        8.44     10.28 o 
  11  11   1        9.22        0.24     11.55 o 
   1  12   1      358.56      404.77     49.68 o 
   2  12   1      259.71      290.57     34.38 o 
   3  12   1       86.64       53.98     16.87 o 
   4  12   1      395.56      258.63     34.38 o 
   5  12   1      210.03      151.86     19.55 o 
   6  12   1      286.58      253.59     23.84 o 
   7  12   1      266.29      229.15     20.41 o 
   8  12   1      173.04      147.29     16.02 o 
   9  12   1      254.21      202.84     78.61 o 
  10  12   1        7.69       23.98     23.98 o 
   6  13   1      920.43      672.39     69.25 o 
   7  13   1      290.02      184.64     36.24 o 
   8  13   1      586.76      561.30     56.82 o 
  -8 -12   2      198.28      153.24     21.14 o 
  -7 -12   2        7.26       42.60     11.43 o 
  -6 -12   2       16.36      -21.99     21.99 o 
  -4 -12   2       71.42       77.95     22.59 o 
  -3 -12   2        0.24       -9.05     10.75 o 
  -2 -12   2        5.33       13.61     11.91 o 
 -10 -11   2      315.88      247.30     42.23 o 
  -9 -11   2      778.54      796.64     66.19 o 
  -8 -11   2      370.92      334.55     28.61 o 
  -7 -11   2      343.56      357.86     22.48 o 
  -6 -11   2      202.77      140.73     14.24 o 
  -5 -11   2      150.62      130.69     16.39 o 
  -4 -11   2       70.16       60.93     12.65 o 
  -3 -11   2        1.39       -4.32     29.15 o 
  -2 -11   2       50.33       63.53     17.59 o 
  -1 -11   2       24.05       23.33     13.65 o 
   0 -11   2        2.14       12.25      9.67 o 
   1 -11   2       24.96        5.66     13.59 o 
 -11 -10   2      294.19      250.65     25.24 o 
 -10 -10   2      288.95      254.94     32.64 o 
  -9 -10   2      287.76      266.10     31.38 o 
  -8 -10   2      185.24      163.38     20.61 o 
  -7 -10   2      296.86      307.44     16.72 o 
  -6 -10   2      132.35      110.26     10.36 o 
  -5 -10   2        9.35       14.32      7.89 o 
  -4 -10   2      113.21      103.47     15.72 o 
  -3 -10   2       88.39       96.47     13.54 o 
  -2 -10   2       14.81        0.36     13.25 o 
  -1 -10   2      337.15      348.94     20.94 o 
   0 -10   2      178.43      139.45     14.52 o 
   1 -10   2       45.55       45.80     11.34 o 
   2 -10   2      299.44      295.44     29.15 o 
 -11  -9   2       76.80       69.72     16.93 o 
 -10  -9   2        1.67        5.70      7.59 o 
  -9  -9   2      163.75      167.63     11.75 o 
  -8  -9   2       78.84       86.84     11.97 o 
  -7  -9   2      208.53      212.11     23.93 o 
  -6  -9   2      334.73      327.49     35.12 o 
  -5  -9   2      372.62      389.64     22.69 o 
  -4  -9   2      351.58      334.14     18.47 o 
  -3  -9   2      331.69      359.54     23.11 o 
  -2  -9   2      980.79     1059.40     46.46 o 
  -1  -9   2      320.44      291.95     14.00 o 
   0  -9   2       70.42       89.48      7.88 o 
   1  -9   2      315.10      285.44     28.66 o 
   2  -9   2      209.53      216.28     12.50 o 
   3  -9   2      138.40      109.79     12.82 o 
   4  -9   2      198.82      194.00     30.93 o 
 -12  -8   2      107.05       85.37     15.66 o 
 -11  -8   2      147.96      116.22     20.43 o 
 -10  -8   2      124.32       76.74     13.80 o 
  -9  -8   2      260.12      218.17     15.36 o 
  -8  -8   2      159.39      145.45      9.69 o 
  -7  -8   2       14.89       12.88      7.90 o 
  -6  -8   2      184.65      160.04     10.50 o 
  -5  -8   2       11.20        2.13      6.21 o 
  -4  -8   2      339.56      275.83     14.20 o 
  -3  -8   2       37.46       39.92     20.69 o 
  -2  -8   2      335.49      399.41     22.54 o 
  -1  -8   2        7.92       10.35      7.01 o 
   0  -8   2       15.05       16.97      7.58 o 
   1  -8   2       17.39       13.20      6.67 o 
   2  -8   2        7.79       15.54      8.67 o 
   3  -8   2        3.68        6.44      5.64 o 
   4  -8   2       63.08       89.09     28.41 o 
   5  -8   2        3.91        2.24     13.47 o 
 -12  -7   2      534.17      465.17     33.67 o 
 -11  -7   2      641.08      627.99     39.17 o 
 -10  -7   2     1208.26     1329.16     59.54 o 
  -9  -7   2     2081.97     2076.82     78.82 o 
  -8  -7   2     1064.98     1222.07     40.11 o 
  -7  -7   2     3459.56     3496.53     88.02 o 
  -6  -7   2     2755.23     2861.29     83.82 o 
  -5  -7   2     2047.89     2127.38     52.52 o 
  -4  -7   2      335.38      336.57     14.34 o 
  -3  -7   2     1186.88     1235.12     33.42 o 
  -2  -7   2      471.62      467.09     21.95 o 
  -1  -7   2        0.93        3.25     10.66 o 
   0  -7   2      192.36      176.70     10.89 o 
   1  -7   2       43.42       26.92      5.01 o 
   2  -7   2       45.15       59.17      6.07 o 
   3  -7   2      255.99      240.71     10.23 o 
   4  -7   2       73.16       71.26      3.73 o 
   5  -7   2       34.79       52.08      8.92 o 
   6  -7   2      223.40      210.69     28.58 o 
 -12  -6   2      229.84      247.47     18.32 o 
 -11  -6   2      392.26      411.15     24.67 o 
 -10  -6   2      846.17      895.76     37.72 o 
  -9  -6   2      744.67      802.34     31.71 o 
  -8  -6   2     1014.87     1037.24     33.25 o 
  -7  -6   2     3805.40     4071.60     84.01 o 
  -6  -6   2       68.74       82.15      5.98 o 
  -5  -6   2      629.90      667.13     18.67 o 
  -4  -6   2     1097.02     1075.48     28.32 o 
  -3  -6   2        4.16       -5.33      5.33 o 
  -2  -6   2      414.51      426.50     14.56 o 
  -1  -6   2      275.22      312.21     16.20 o 
   0  -6   2      565.09      602.96     20.92 o 
   1  -6   2      125.50      134.45      9.36 o 
   2  -6   2        4.22       -2.33      4.11 o 
   3  -6   2      591.71      603.04     17.75 o 
   4  -6   2      184.29      200.75      8.91 o 
   5  -6   2      877.84      855.20     29.12 o 
   6  -6   2      673.53      673.47     30.98 o 
   7  -6   2      543.95      507.74     48.14 o 
 -12  -5   2        0.06       -3.45      8.69 o 
 -11  -5   2        4.14       -0.74      5.02 o 
 -10  -5   2       83.86       71.37      7.98 o 
  -9  -5   2       74.75       61.61      6.25 o 
  -8  -5   2        3.45        1.51      5.10 o 
  -7  -5   2      402.07      425.06     16.80 o 
  -6  -5   2      410.37      431.89     13.52 o 
  -5  -5   2     1472.68     1437.31     33.35 o 
  -4  -5   2      845.96      826.83     20.97 o 
  -3  -5   2     1658.02     1685.79     33.52 o 
  -2  -5   2      775.99      707.83     19.84 o 
  -1  -5   2     1152.44     1137.91     45.13 o 
   0  -5   2      950.60      977.98     26.12 o 
   1  -5   2     1288.43     1272.27     40.71 o 
   2  -5   2      961.62      973.54     22.07 o 
   3  -5   2      359.40      341.48     13.84 o 
   4  -5   2      336.20      331.69     19.82 o 
   5  -5   2     1073.95     1143.15     48.73 o 
   6  -5   2      158.01      180.19     29.87 o 
   7  -5   2      413.78      400.07     51.31 o 
   8  -5   2      322.04      368.38     41.38 o 
 -12  -4   2       92.44       92.05     11.44 o 
 -11  -4   2      113.03      117.61     11.02 o 
 -10  -4   2      205.38      200.51     19.02 o 
  -9  -4   2      451.96      427.65     19.88 o 
  -8  -4   2       14.00        9.30      5.05 o 
  -7  -4   2      813.28      842.50     39.74 o 
  -6  -4   2      461.66      506.98     18.06 o 
  -5  -4   2      173.81      179.71      7.53 o 
  -4  -4   2      106.41      167.72      9.06 o 
  -3  -4   2     2531.60     2665.95     58.28 o 
  -2  -4   2      106.87       84.33      5.14 o 
  -1  -4   2      370.02      403.78     10.64 o 
   0  -4   2       83.91      113.61      8.06 o 
   1  -4   2      195.63      190.03     12.52 o 
   2  -4   2      135.02      128.53      6.56 o 
   3  -4   2        0.12       -1.96      2.82 o 
   4  -4   2       29.72       26.17     12.96 o 
   5  -4   2      177.91      182.42     10.44 o 
   6  -4   2        0.11       -3.11      7.37 o 
   7  -4   2       28.91       14.98      6.72 o 
   8  -4   2        0.72       -6.99      6.99 o 
   9  -4   2       16.98      -11.72     21.77 o 
 -12  -3   2      123.89      107.65     11.57 o 
 -11  -3   2      547.17      646.41     39.27 o 
 -10  -3   2     1554.50     1617.98     43.14 o 
  -9  -3   2     1136.69     1227.28     29.21 o 
  -8  -3   2     3932.55     4018.57     96.54 o 
  -7  -3   2     3409.71     3390.19     73.62 o 
  -6  -3   2     6497.47     6440.17    128.23 o 
  -5  -3   2     5848.52     5612.38    137.08 o 
  -4  -3   2    11933.19    12404.97    245.99 o 
  -3  -3   2     3763.28     3518.23     74.67 o 
  -2  -3   2     2092.16     1906.64     54.60 o 
  -1  -3   2     4822.09     4453.52    132.24 o 
   0  -3   2     1870.86     1703.95     42.09 o 
   1  -3   2      917.11      889.65     22.26 o 
   2  -3   2        3.21       11.06      4.96 o 
   3  -3   2       30.17       27.79      3.29 o 
   4  -3   2      451.11      487.66     16.27 o 
   5  -3   2      155.88      147.79      9.73 o 
   6  -3   2      264.23      232.52     12.00 o 
   7  -3   2       80.89       77.66      8.47 o 
   8  -3   2      675.23      682.89     34.77 o 
   9  -3   2       14.45       -8.38     15.64 o 
  10  -3   2      149.31       95.98     24.55 o 
 -12  -2   2      164.30      184.31     23.56 o 
 -11  -2   2      280.97      318.88     19.66 o 
 -10  -2   2      409.87      429.77     16.34 o 
  -9  -2   2     1455.57     1509.87     36.16 o 
  -8  -2   2     2818.75     2812.79     55.76 o 
  -7  -2   2     1491.92     1457.04     31.77 o 
  -6  -2   2     2649.41     2650.14     69.68 o 
  -5  -2   2     5925.39     5998.23    147.56 o 
  -4  -2   2     2042.17     1835.52     51.00 o 
  -3  -2   2     5141.53     5026.67    102.03 o 
  -2  -2   2     1671.22     1554.78     34.71 o 
  -1  -2   2       25.15       11.90      6.75 o 
   0  -2   2     1605.55     1483.74     34.40 o 
   1  -2   2        1.44       13.30      5.66 o 
   2  -2   2       26.16       18.86      5.33 o 
   3  -2   2      332.97      346.90     18.04 o 
   4  -2   2       42.32       22.28      3.73 o 
   5  -2   2     1469.94     1480.70     36.95 o 
   6  -2   2      245.29      243.39     11.66 o 
   7  -2   2      751.15      778.87     44.45 o 
   8  -2   2      372.26      367.09     30.77 o 
   9  -2   2      836.75      810.00     56.50 o 
  10  -2   2      656.27      716.24     67.61 o 
 -11  -1   2       23.28       19.20      5.43 o 
 -10  -1   2       18.89       16.61      5.95 o 
  -9  -1   2        0.28       -0.84      3.12 o 
  -8  -1   2        0.37        3.35      3.05 o 
  -7  -1   2      677.53      663.62     15.18 o 
  -6  -1   2      146.18      138.72      8.51 o 
  -5  -1   2     1211.92     1229.38     35.16 o 
  -4  -1   2       17.81       75.43      5.75 o 
  -3  -1   2     2331.68     2183.91     58.29 o 
  -2  -1   2     1573.84     1497.70     29.47 o 
  -1  -1   2      912.45      894.36     24.05 o 
   0  -1   2    13300.29    14228.58    273.64 o 
   1  -1   2     1603.30     1403.86     26.61 o 
   2  -1   2     1855.89     1712.49     28.51 o 
   3  -1   2      951.97      828.30     31.04 o 
   4  -1   2      990.04      957.71     21.54 o 
   5  -1   2      299.45      256.95     10.49 o 
   6  -1   2      466.11      506.22     23.42 o 
   7  -1   2     2417.97     2387.84     59.62 o 
   8  -1   2      629.79      635.27     30.01 o 
   9  -1   2      326.88      302.00     29.08 o 
  10  -1   2      486.28      418.60     38.00 o 
  11  -1   2      326.08      366.76     45.77 o 
 -11   0   2       80.99       64.20     32.11 o 
 -10   0   2      193.48      183.25     15.39 o 
  -9   0   2      149.36      169.64      9.70 o 
  -8   0   2      368.71      376.84     13.41 o 
  -7   0   2      395.55      382.24     15.66 o 
  -6   0   2       93.78       86.11      7.90 o 
  -5   0   2      990.66     1075.58     26.13 o 
  -4   0   2       36.42       21.42      3.10 o 
  -3   0   2       31.86       33.10      4.41 o 
  -2   0   2      120.69      152.96      8.51 o 
  -1   0   2     1994.99     1939.74     52.87 o 
   0   0   2       24.78       34.71     13.80 o 
   1   0   2     2277.09     2263.53     33.42 o 
   2   0   2     1991.33     2124.32     34.94 o 
   3   0   2      816.71      886.32     24.39 o 
   4   0   2      256.60      256.38     11.74 o 
   5   0   2       25.31       23.14      3.68 o 
   6   0   2       44.96       58.17      4.61 o 
   7   0   2       11.26        6.59      4.22 o 
   8   0   2      185.62      153.25     12.27 o 
   9   0   2       13.68       25.30     13.81 o 
  10   0   2        1.25        0.44      6.56 o 
  11   0   2       85.13       68.03     17.79 o 
 -11   1   2      116.26       80.69     21.85 o 
 -10   1   2      219.23      237.05     17.50 o 
  -9   1   2     1310.56     1425.92     46.53 o 
  -8   1   2     1351.03     1454.90     44.72 o 
  -7   1   2     2307.76     2357.56     51.49 o 
  -6   1   2     4151.49     4162.57     86.56 o 
  -5   1   2     4541.23     4158.14     83.87 o 
  -4   1   2     9049.47     8735.65    148.72 o 
  -3   1   2     8881.86     8460.30    142.81 o 
  -2   1   2    14860.20    14847.98    279.67 o 
  -1   1   2    23428.33    24301.09    827.10 o 
   0   1   2    10239.63    10855.87    361.58 o 
   1   1   2     6396.80     6300.79    156.02 o 
   2   1   2     1674.39     1472.61     26.91 o 
   3   1   2     1374.35     1611.51     30.74 o 
   4   1   2     1308.49     1300.40     29.09 o 
   5   1   2     1214.32     1222.49     28.92 o 
   6   1   2      283.92      298.42     10.27 o 
   7   1   2     1224.77     1302.41     41.41 o 
   8   1   2       74.68       79.75      6.25 o 
   9   1   2      137.28      140.10     15.90 o 
  10   1   2      115.61      127.78     13.01 o 
  11   1   2       47.26       53.04     12.83 o 
  12   1   2      189.50      143.40     17.34 o 
 -10   2   2       76.76       78.46     19.61 o 
  -9   2   2      218.56      233.92     41.06 o 
  -8   2   2     1208.75     1285.32     52.77 o 
  -7   2   2      580.75      633.74     21.27 o 
  -6   2   2     4475.34     4569.59    119.07 o 
  -5   2   2     4385.01     4439.00     90.95 o 
  -4   2   2     4523.75     4296.78     89.67 o 
  -3   2   2     5029.77     4574.45     94.64 o 
  -2   2   2     4687.87     4379.19     78.51 o 
  -1   2   2     5352.47     5313.79     94.06 o 
   0   2   2      747.65      890.57     18.04 o 
   1   2   2     6820.94     6972.20    118.31 o 
   2   2   2     6241.84     6173.38    125.79 o 
   3   2   2      173.78      232.30     12.20 o 
   4   2   2        1.00        8.74      7.59 o 
   5   2   2      227.11      269.34     36.75 o 
   6   2   2      625.09      622.16     28.76 o 
   7   2   2      141.02      163.90     23.99 o 
   8   2   2      518.40      558.22     17.55 o 
   9   2   2      346.48      383.98     28.51 o 
  10   2   2      429.04      459.91     18.03 o 
  11   2   2      784.98      794.97     37.63 o 
  12   2   2      331.60      304.74     45.51 o 
 -10   3   2       13.17        5.60     15.11 o 
  -9   3   2        3.07       -7.17      7.17 o 
  -8   3   2        5.41        7.80      6.89 o 
  -7   3   2        2.88       15.38      7.27 o 
  -6   3   2      513.35      520.46     34.91 o 
  -5   3   2      168.32      163.50      7.90 o 
  -4   3   2      580.89      623.04     33.56 o 
  -3   3   2      987.48      936.10     27.08 o 
  -2   3   2      402.60      374.33      8.43 o 
  -1   3   2      237.03      199.25      8.13 o 
   0   3   2     2122.54     2086.91     40.11 o 
   1   3   2     7541.06     7667.36    132.58 o 
   2   3   2        5.84       14.94      1.87 o 
   3   3   2     4172.84     3971.54    126.44 o 
   4   3   2     1338.24     1338.32     31.97 o 
   5   3   2      513.93      593.78     29.81 o 
   6   3   2      952.28      956.59     25.35 o 
   7   3   2      856.04      900.25     24.82 o 
   8   3   2      789.49      802.33     23.85 o 
   9   3   2      919.10      971.16     37.54 o 
  10   3   2      659.67      727.33     22.46 o 
  11   3   2      273.55      280.37     18.66 o 
  12   3   2      361.57      256.46     43.42 o 
  -9   4   2       89.84       61.18     14.33 o 
  -8   4   2      300.29      265.46     27.96 o 
  -7   4   2       59.99       73.39     12.52 o 
  -6   4   2      946.43      942.70     32.13 o 
  -5   4   2       30.63       33.08      4.25 o 
  -4   4   2      371.41      381.47     10.60 o 
  -3   4   2       24.67       16.99      4.35 o 
  -2   4   2       14.66        2.68      4.35 o 
  -1   4   2       59.49       48.97      4.93 o 
   0   4   2      850.94      829.64     28.71 o 
   1   4   2      260.19      274.00      8.22 o 
   2   4   2       24.79       31.78      5.90 o 
   3   4   2      313.68      299.20     10.04 o 
   4   4   2        0.26        1.51      3.75 o 
   5   4   2      772.74      804.47     18.93 o 
   6   4   2      287.41      263.77     23.91 o 
   7   4   2      294.21      288.55     14.77 o 
   8   4   2       27.86       33.20      5.65 o 
   9   4   2        6.74       16.23      5.78 o 
  10   4   2       96.17      105.41     15.64 o 
  11   4   2        6.84        2.83     14.20 o 
  12   4   2        2.12       -0.49      5.54 o 
  -8   5   2      391.30      387.32    129.51 o 
  -7   5   2      645.58      679.27     28.01 o 
  -6   5   2      544.68      588.39     23.53 o 
  -5   5   2     1802.69     1952.07     44.53 o 
  -4   5   2     2077.24     2146.23     40.97 o 
  -3   5   2     4638.51     4650.19     78.55 o 
  -2   5   2     5645.82     5620.85     99.90 o 
  -1   5   2     5871.82     5820.32    122.07 o 
   0   5   2     3033.95     2655.86     78.99 o 
   1   5   2    10267.31    10547.56    180.51 o 
   2   5   2     2542.24     2337.49     45.23 o 
   3   5   2     4863.31     4979.35    104.62 o 
   4   5   2      474.41      366.92     13.94 o 
   5   5   2     1196.77     1190.09     29.20 o 
   6   5   2     1341.37     1346.04     43.63 o 
   7   5   2      232.47      214.44     14.53 o 
   8   5   2      262.21      239.08     21.48 o 
   9   5   2      530.45      510.13     23.32 o 
  10   5   2       53.19       54.84      7.42 o 
  11   5   2      295.74      328.07     16.14 o 
  12   5   2       42.42       47.93      7.65 o 
  13   5   2       93.60      110.57     17.15 o 
  -7   6   2      448.79      448.73     85.10 o 
  -6   6   2      920.42      907.99     49.34 o 
  -5   6   2      797.60      827.19     21.63 o 
  -4   6   2     2562.84     2584.17     51.29 o 
  -3   6   2     1775.07     1830.51     44.75 o 
  -2   6   2     3359.39     3404.61     64.95 o 
  -1   6   2     3127.77     3035.80     70.58 o 
   0   6   2     2673.53     2679.26     61.12 o 
   1   6   2     2179.83     2054.41     40.34 o 
   2   6   2     2211.93     2198.87     43.94 o 
   3   6   2      925.44      917.88     20.32 o 
   4   6   2      203.05      223.64      8.23 o 
   5   6   2        1.37        3.68      3.00 o 
   6   6   2      291.86      282.71      9.25 o 
   7   6   2       88.10       78.13      7.14 o 
   8   6   2      201.80      248.53     17.43 o 
   9   6   2       82.52      106.37     28.77 o 
  10   6   2      121.62      148.86     10.56 o 
  11   6   2       26.48       36.71      6.66 o 
  12   6   2      458.91      448.03     34.18 o 
  13   6   2      144.89      143.90     12.93 o 
  -6   7   2        4.08        8.02      8.44 o 
  -5   7   2       16.25        8.60      8.49 o 
  -4   7   2      103.65       80.16      4.09 o 
  -3   7   2        0.13       -0.20      2.63 o 
  -2   7   2      244.21      240.50     10.06 o 
  -1   7   2      187.65      193.59     11.74 o 
   0   7   2      352.61      379.34     18.55 o 
   1   7   2      261.74      258.75     10.27 o 
   2   7   2      371.03      356.67     15.29 o 
   3   7   2      139.39      142.10      6.38 o 
   4   7   2      301.64      343.57     13.60 o 
   5   7   2      621.47      645.22     20.50 o 
   6   7   2        5.24       11.88      9.05 o 
   7   7   2        0.40        6.18      3.97 o 
   8   7   2      735.02      706.42     33.49 o 
   9   7   2      128.88      163.63     14.44 o 
  10   7   2       78.46       92.24     12.14 o 
  11   7   2      607.54      616.61     25.62 o 
  12   7   2      127.91      130.61     15.84 o 
  -5   8   2       92.62       94.42     22.48 o 
  -4   8   2       81.64       79.69     16.75 o 
  -3   8   2      115.08      138.13     11.33 o 
  -2   8   2      129.39      118.10      8.93 o 
  -1   8   2        9.51       17.34      6.92 o 
   0   8   2      348.68      366.21     26.35 o 
   1   8   2       88.72       77.17     10.41 o 
   2   8   2      372.34      332.29     16.44 o 
   3   8   2      277.81      273.44     13.32 o 
   4   8   2       16.26       10.12      3.90 o 
   5   8   2      197.64      214.83      9.56 o 
   6   8   2       31.31       35.29      6.26 o 
   7   8   2      106.39       90.12      8.24 o 
   8   8   2        4.14        3.24      3.60 o 
   9   8   2        9.01        6.85      4.43 o 
  10   8   2       18.97       14.21     18.36 o 
  11   8   2        3.36        3.15      8.35 o 
  12   8   2       13.19        6.06      9.43 o 
  -3   9   2      655.73      418.30    153.97 o 
  -2   9   2      523.44      572.62     22.98 o 
  -1   9   2     1299.74     1278.42     47.73 o 
   0   9   2     2043.32     2169.43     68.70 o 
   1   9   2     1339.21     1306.54     40.47 o 
   2   9   2     1668.69     1755.04     39.03 o 
   3   9   2     2713.98     2797.77     54.79 o 
   4   9   2     1051.85     1082.59     28.58 o 
   5   9   2      292.27      316.40     15.73 o 
   6   9   2      897.48      921.06     31.79 o 
   7   9   2      423.53      422.43     33.25 o 
   8   9   2      150.37      157.53     11.37 o 
   9   9   2      484.21      516.30     30.08 o 
  10   9   2      235.34      204.08     17.03 o 
  11   9   2       65.72       60.92     13.07 o 
  12   9   2       50.65       52.65     12.93 o 
  -3  10   2      365.77      364.06     50.81 o 
  -2  10   2      893.94      199.46    472.29 o 
  -1  10   2     1001.56     1052.22     42.45 o 
   0  10   2     1091.28     1153.28     46.05 o 
   1  10   2     1288.71     1384.93     59.29 o 
   2  10   2     1243.77     1376.15     48.51 o 
   3  10   2      673.36      711.79     25.38 o 
   4  10   2      470.53      460.15     21.81 o 
   5  10   2      613.66      629.49     25.17 o 
   6  10   2        8.02       -3.60      8.78 o 
   7  10   2        5.16       20.08      6.24 o 
   8  10   2      318.47      325.46     18.05 o 
   9  10   2        1.32        0.02      5.74 o 
  10  10   2        0.53       -1.13      7.57 o 
  11  10   2        0.60       -8.56     11.41 o 
  12  10   2       57.08       73.30     16.00 o 
  -2  11   2        1.70      -10.18     25.45 o 
  -1  11   2       73.34       44.81     24.96 o 
   0  11   2       34.97       15.94     11.95 o 
   1  11   2        7.02        3.78     18.75 o 
   2  11   2       75.97       80.78     12.50 o 
   3  11   2      191.86      181.46     18.36 o 
   4  11   2       64.96       59.49     12.70 o 
   5  11   2       14.22       11.33      8.91 o 
   6  11   2       98.55       80.67      9.99 o 
   7  11   2        3.36       -1.14      5.22 o 
   8  11   2       24.93       26.57      8.52 o 
   9  11   2        2.36        8.76     13.97 o 
  10  11   2      221.63      193.34     17.55 o 
  11  11   2       29.53       13.12     14.26 o 
   0  12   2       53.09       37.54     20.48 o 
   1  12   2        3.67       11.42     12.56 o 
   2  12   2        0.15       -6.88     11.46 o 
   3  12   2       28.49        1.12     16.84 o 
   4  12   2       24.26       20.91     10.59 o 
   5  12   2       21.61       16.43     10.63 o 
   6  12   2       22.57       10.75     11.84 o 
   7  12   2        0.02       11.69     13.84 o 
   8  12   2        0.01       -7.93      7.93 o 
   9  12   2        3.52        0.94     14.26 o 
  10  12   2        1.04        5.71     16.00 o 
   5  13   2      344.76      241.67     35.41 o 
   6  13   2      126.80       87.09     28.80 o 
   7  13   2      234.11      153.48     19.06 o 
   8  13   2      272.66      238.30     34.45 o 
  -7 -12   3      123.05      156.96     30.49 o 
  -6 -12   3        2.50       -2.82     15.25 o 
  -5 -12   3       78.67       75.75     22.05 o 
  -4 -12   3       89.39       67.36     21.51 o 
  -3 -12   3       23.91       12.48     13.61 o 
  -2 -12   3       11.32       10.80     10.80 o 
  -9 -11   3      209.19      185.65     40.09 o 
  -8 -11   3       32.06       30.31     11.27 o 
  -7 -11   3      108.71       87.44     12.03 o 
  -6 -11   3       30.21       16.87     12.55 o 
  -5 -11   3       13.52        9.69     11.40 o 
  -4 -11   3        4.06       -1.07      9.87 o 
  -3 -11   3        0.61       -3.97     10.21 o 
  -2 -11   3       22.28        6.26     15.93 o 
  -1 -11   3       11.56       26.26     11.99 o 
   0 -11   3       34.74       45.86     13.76 o 
 -10 -10   3      145.64      143.29     20.36 o 
  -9 -10   3      250.33      218.64     23.93 o 
  -8 -10   3       57.42       71.83     19.19 o 
  -7 -10   3       63.79       58.37      8.75 o 
  -6 -10   3        0.44        3.47      5.54 o 
  -5 -10   3        9.71        5.70      9.62 o 
  -4 -10   3        8.23       22.06     10.00 o 
  -3 -10   3        2.55        5.72      6.38 o 
  -2 -10   3       12.62       22.13     14.77 o 
  -1 -10   3       18.15       43.11     15.73 o 
   0 -10   3      170.54      176.41     16.82 o 
   1 -10   3      139.40      167.16     26.24 o 
   2 -10   3      299.50      302.02     32.07 o 
 -11  -9   3       54.73       44.96     12.07 o 
 -10  -9   3      138.30      145.09     17.93 o 
  -9  -9   3      132.12      138.25     14.41 o 
  -8  -9   3      303.60      286.10     15.20 o 
  -7  -9   3      159.10      129.68     19.12 o 
  -6  -9   3      105.32       87.61     14.39 o 
  -5  -9   3      625.85      663.57     24.87 o 
  -4  -9   3       80.74       76.52      8.51 o 
  -3  -9   3      312.22      327.84     26.68 o 
  -2  -9   3      299.50      345.27     17.94 o 
  -1  -9   3      411.42      383.30     24.70 o 
   0  -9   3     1180.54     1269.81     38.90 o 
   1  -9   3      739.41      727.34     26.77 o 
   2  -9   3     1011.03     1102.66     38.88 o 
   3  -9   3      688.26      672.72     41.29 o 
 -11  -8   3       53.17       23.73     19.78 o 
 -10  -8   3      101.55      114.91     14.74 o 
  -9  -8   3      136.48      120.64     10.80 o 
  -8  -8   3      107.98       92.97     10.07 o 
  -7  -8   3      114.78      107.36     10.36 o 
  -6  -8   3       38.66       48.21      8.25 o 
  -5  -8   3      537.26      488.17     17.85 o 
  -4  -8   3       30.08       44.40      5.89 o 
  -3  -8   3      782.06      765.53     27.76 o 
  -2  -8   3       75.93       79.50      8.28 o 
  -1  -8   3      329.61      365.06     15.12 o 
   0  -8   3       23.18       32.90      6.50 o 
   1  -8   3      144.00      154.56     18.30 o 
   2  -8   3      106.91      114.09     14.35 o 
   3  -8   3      118.60      105.56      9.06 o 
   4  -8   3       84.25       72.94     10.48 o 
 -12  -7   3       63.68       62.72     16.95 o 
 -11  -7   3      320.24      317.34     22.97 o 
 -10  -7   3      500.92      521.65     29.90 o 
  -9  -7   3      331.16      308.41     25.21 o 
  -8  -7   3      974.93     1034.73     33.88 o 
  -7  -7   3      455.25      485.07     35.78 o 
  -6  -7   3       21.07       32.96      4.38 o 
  -5  -7   3      693.80      700.25     17.77 o 
  -4  -7   3        4.72        6.90      4.50 o 
  -3  -7   3      601.46      620.65     21.99 o 
  -2  -7   3      254.91      272.18     16.65 o 
  -1  -7   3     1030.07     1098.03     28.60 o 
   0  -7   3      151.02      143.72     10.94 o 
   1  -7   3      119.78      107.43      7.56 o 
   2  -7   3        3.59        7.39      4.35 o 
   3  -7   3       40.33       42.72      8.62 o 
   4  -7   3        1.91        6.48      6.82 o 
   5  -7   3       23.57       13.35      7.48 o 
   6  -7   3       47.19        7.28     14.00 o 
 -12  -6   3      795.55      791.25     37.63 o 
 -11  -6   3      985.10     1073.62     59.26 o 
 -10  -6   3      666.17      683.20     42.50 o 
  -9  -6   3     1431.01     1483.69     50.05 o 
  -8  -6   3      449.50      560.25     22.48 o 
  -7  -6   3      581.55      599.93     19.32 o 
  -6  -6   3      577.24      635.47     17.44 o 
  -5  -6   3      694.77      763.92     19.77 o 
  -4  -6   3      296.20      301.78     16.33 o 
  -3  -6   3        7.72       14.91      3.50 o 
  -2  -6   3        0.79        3.50      4.67 o 
  -1  -6   3       48.86       65.36      7.00 o 
   0  -6   3      339.50      289.16     10.98 o 
   1  -6   3      713.23      728.14     20.41 o 
   2  -6   3      500.41      499.90     22.23 o 
   3  -6   3      291.64      319.63     11.21 o 
   4  -6   3      686.08      698.63     15.07 o 
   5  -6   3      468.05      462.79     27.87 o 
   6  -6   3      374.92      390.48     35.49 o 
   7  -6   3      374.92      327.89     43.07 o 
 -12  -5   3      101.29       91.78     15.75 o 
 -11  -5   3      241.29      272.25     18.14 o 
 -10  -5   3      293.78      300.84     17.28 o 
  -9  -5   3      278.92      275.89     15.50 o 
  -8  -5   3      903.54      931.78     31.37 o 
  -7  -5   3      514.58      572.75     25.27 o 
  -6  -5   3      838.27      817.25     20.40 o 
  -5  -5   3       39.31       33.94      8.90 o 
  -4  -5   3     1369.63     1469.26     34.37 o 
  -3  -5   3       10.38        5.16      5.30 o 
  -2  -5   3      400.57      380.56     10.51 o 
  -1  -5   3     1532.27     1708.67     40.23 o 
   0  -5   3      338.69      352.62     16.14 o 
   1  -5   3     1067.80     1062.18     25.53 o 
   2  -5   3     2679.92     2680.64     65.98 o 
   3  -5   3     2509.23     2542.99     48.52 o 
   4  -5   3     1627.78     1668.98     87.53 o 
   5  -5   3     1511.48     1621.13     53.81 o 
   6  -5   3     1215.60     1314.11     45.03 o 
   7  -5   3     1186.64     1196.30     59.71 o 
   8  -5   3      680.43      674.27     52.55 o 
 -12  -4   3       67.56       63.67      9.31 o 
 -11  -4   3       51.89       45.89      7.41 o 
 -10  -4   3       17.70       13.39      5.71 o 
  -9  -4   3      105.10       99.19      7.59 o 
  -8  -4   3      375.59      389.77     27.02 o 
  -7  -4   3       83.64       86.25      5.85 o 
  -6  -4   3      539.44      555.34     14.53 o 
  -5  -4   3      191.61      190.86      8.57 o 
  -4  -4   3      569.00      564.92     15.46 o 
  -3  -4   3      527.98      440.95     13.94 o 
  -2  -4   3     6556.62     7005.11    122.90 o 
  -1  -4   3        9.79       36.03      8.57 o 
   0  -4   3      775.36      726.02     15.91 o 
   1  -4   3      857.76      891.43     27.05 o 
   2  -4   3      117.62      142.37      7.93 o 
   3  -4   3      434.03      443.26     14.41 o 
   4  -4   3      673.58      659.05     21.62 o 
   5  -4   3      326.63      334.31     15.45 o 
   6  -4   3      334.15      347.40     26.39 o 
   7  -4   3      187.56      190.08     14.69 o 
   8  -4   3       97.36      111.24     14.00 o 
   9  -4   3      210.34      188.68     31.82 o 
 -12  -3   3      152.77       92.61     16.72 o 
 -11  -3   3      356.80      396.04     17.33 o 
 -10  -3   3      331.60      307.81     13.02 o 
  -9  -3   3      521.44      494.51     17.66 o 
  -8  -3   3     1403.02     1335.85     33.43 o 
  -7  -3   3      663.55      674.65     20.38 o 
  -6  -3   3     1205.09     1202.12     37.23 o 
  -5  -3   3       94.89       70.24      7.58 o 
  -4  -3   3     2606.70     2653.62     56.61 o 
  -3  -3   3      342.75      298.33     11.61 o 
  -2  -3   3     1899.12     1835.56     59.35 o 
  -1  -3   3      157.83      127.40      7.06 o 
   0  -3   3      205.80      195.96      8.96 o 
   1  -3   3     1777.89     1853.75     41.26 o 
   2  -3   3       15.45       10.55      3.31 o 
   3  -3   3     1245.49     1287.58     41.25 o 
   4  -3   3       91.10       75.78      8.79 o 
   5  -3   3      135.35      137.04      9.05 o 
   6  -3   3       47.51       44.69      6.10 o 
   7  -3   3       68.34       87.70     15.83 o 
   8  -3   3       12.28        3.46     18.51 o 
   9  -3   3       12.11       32.94     13.96 o 
 -12  -2   3      656.93      758.84     64.22 o 
 -11  -2   3      703.77      766.26     32.60 o 
 -10  -2   3     1828.66     1845.64     48.24 o 
  -9  -2   3      830.15      869.04     23.55 o 
  -8  -2   3     2869.07     2980.38     62.09 o 
  -7  -2   3     2467.62     2434.95     54.94 o 
  -6  -2   3     4711.26     4812.11    125.67 o 
  -5  -2   3     2502.40     2328.04    120.80 o 
  -4  -2   3      698.86      623.45     19.89 o 
  -3  -2   3     1887.26     1890.15     41.08 o 
  -2  -2   3     1329.68     1305.03     30.07 o 
  -1  -2   3       45.25       29.45      3.80 o 
   0  -2   3      466.67      584.53     23.61 o 
   1  -2   3      261.91      260.16     11.85 o 
   2  -2   3       83.72       92.94      5.05 o 
   3  -2   3      479.44      462.94     13.75 o 
   4  -2   3      214.79      198.25      9.42 o 
   5  -2   3      404.73      411.60     14.05 o 
   6  -2   3      851.32      883.35     45.04 o 
   7  -2   3      977.67      980.14     39.69 o 
   8  -2   3      488.08      521.67     25.97 o 
   9  -2   3      814.70      953.82     69.89 o 
  10  -2   3      119.02      136.72     23.99 o 
 -11  -1   3      252.19      229.86     20.63 o 
 -10  -1   3      296.04      326.14     13.76 o 
  -9  -1   3      681.83      696.77     20.63 o 
  -8  -1   3      401.90      364.03     12.02 o 
  -7  -1   3     1365.53     1303.61     33.80 o 
  -6  -1   3      922.33      910.79     25.03 o 
  -5  -1   3      818.12      754.63     24.22 o 
  -4  -1   3     2906.11     2949.84     61.33 o 
  -3  -1   3      445.16      397.73     10.70 o 
  -2  -1   3       28.42       27.64      2.03 o 
  -1  -1   3       68.90       56.63      3.96 o 
   0  -1   3      831.89      734.97     26.74 o 
   1  -1   3      794.97      708.42     15.07 o 
   2  -1   3       78.89      130.59      7.36 o 
   3  -1   3     3273.29     3235.42     51.30 o 
   4  -1   3     5275.98     5327.61     94.81 o 
   5  -1   3     1282.51     1216.41     26.55 o 
   6  -1   3     4984.42     5067.51     93.20 o 
   7  -1   3     1298.12     1311.42     35.94 o 
   8  -1   3     2149.09     2257.94     75.43 o 
   9  -1   3     1250.48     1260.92     80.04 o 
  10  -1   3     1015.92     1172.67     90.55 o 
  11  -1   3      460.27      445.32     51.33 o 
 -11   0   3        0.30       -5.24     17.87 o 
 -10   0   3       17.44        7.34      4.26 o 
  -9   0   3       22.48       22.09      4.96 o 
  -8   0   3       60.09       50.72      7.08 o 
  -7   0   3      126.10      126.68      7.60 o 
  -6   0   3      146.52      117.07      9.71 o 
  -5   0   3      370.44      314.91     13.99 o 
  -4   0   3     3893.90     4240.48    137.03 o 
  -3   0   3        1.36       15.84      4.52 o 
  -2   0   3     1344.20     1246.16     28.46 o 
  -1   0   3     2475.01     2334.02     66.59 o 
   0   0   3     3344.38     3037.00    116.13 o 
   1   0   3     1671.74     1775.70     33.03 o 
   2   0   3     9543.40     9802.15    148.92 o 
   3   0   3     1273.19     1158.46     20.64 o 
   4   0   3      410.73      359.99      7.46 o 
   5   0   3     1387.76     1378.60     24.38 o 
   6   0   3      855.54      793.04     19.13 o 
   7   0   3        5.88        5.51      5.28 o 
   8   0   3     1057.33     1022.73     92.79 o 
   9   0   3      422.91      433.11     24.74 o 
  10   0   3      456.15      453.31     25.80 o 
  11   0   3      190.56      173.93     48.11 o 
 -11   1   3      247.76      243.10     22.08 o 
 -10   1   3      137.59      109.00     11.03 o 
  -9   1   3      155.84      118.66     10.83 o 
  -8   1   3      441.00      468.20     18.57 o 
  -7   1   3      525.67      516.65     17.17 o 
  -6   1   3     1410.79     1383.28     32.76 o 
  -5   1   3      541.52      516.47     12.29 o 
  -4   1   3     4128.20     4302.70     77.37 o 
  -3   1   3      157.09      107.10      4.51 o 
  -2   1   3      461.94      474.67     13.12 o 
  -1   1   3      353.12      320.95      7.72 o 
   0   1   3      544.78      494.68      9.69 o 
   1   1   3      540.70      591.09     15.02 o 
   2   1   3    24752.16    27368.62    628.68 o 
   3   1   3      135.55      108.50      4.38 o 
   4   1   3      839.38      896.75     16.72 o 
   5   1   3       96.08       69.23      6.96 o 
   6   1   3      615.47      635.43     17.62 o 
   7   1   3        3.29       11.72      3.37 o 
   8   1   3       38.89       44.58      6.82 o 
   9   1   3      302.74      282.35      8.61 o 
  10   1   3       38.61       52.07     34.55 o 
  11   1   3        2.22        3.40      6.21 o 
  12   1   3        2.91       21.29     20.06 o 
 -10   2   3      848.16      988.60    232.41 o 
  -9   2   3     1356.09     1582.12     63.38 o 
  -8   2   3     1409.73     1494.55     45.81 o 
  -7   2   3     1718.51     1808.96     56.41 o 
  -6   2   3     4947.81     5068.32    179.32 o 
  -5   2   3     2527.44     2440.59     65.47 o 
  -4   2   3     3693.14     3328.39     64.50 o 
  -3   2   3     5527.92     5258.17     92.81 o 
  -2   2   3     3995.87     3946.64    104.64 o 
  -1   2   3       89.27       65.97      4.79 o 
   0   2   3     9136.31     9182.77    136.68 o 
   1   2   3     1946.75     1841.43     30.26 o 
   2   2   3     5455.36     5966.72    105.21 o 
   3   2   3     1586.70     1568.22     30.46 o 
   4   2   3     2669.48     2706.44     49.05 o 
   5   2   3        3.49        6.21      3.92 o 
   6   2   3        1.82        4.21      7.03 o 
   7   2   3      606.03      619.26     22.05 o 
   8   2   3     1715.86     1783.26     44.21 o 
   9   2   3      272.04      293.93     13.32 o 
  10   2   3      606.15      688.72     22.18 o 
  11   2   3      477.03      435.76     16.83 o 
  12   2   3       39.02       19.82      9.01 o 
  -9   3   3      220.85      180.48     32.79 o 
  -8   3   3      667.26      666.37     28.49 o 
  -7   3   3      607.19      620.14     30.26 o 
  -6   3   3      325.86      298.01     12.52 o 
  -5   3   3     1779.09     1727.14     42.65 o 
  -4   3   3     1568.52     1526.40     37.41 o 
  -3   3   3     1900.21     1934.57     44.41 o 
  -2   3   3      349.54      291.89      9.38 o 
  -1   3   3     3056.28     3206.29     54.99 o 
   0   3   3       17.56       23.27      2.73 o 
   1   3   3     2216.20     2434.73     39.82 o 
   2   3   3        4.71        4.14      3.08 o 
   3   3   3      251.93      201.99      5.88 o 
   4   3   3      234.21      204.34     11.65 o 
   5   3   3     4129.89     4259.71     75.99 o 
   6   3   3     3222.01     3319.63     62.26 o 
   7   3   3      686.86      663.32     26.83 o 
   8   3   3      926.91      931.24     28.83 o 
   9   3   3     1949.41     2082.82     46.72 o 
  10   3   3     1877.53     1996.24     51.36 o 
  11   3   3      551.19      573.02     32.35 o 
  12   3   3     1466.49     1370.24    110.94 o 
  -9   4   3        6.37       13.59     12.54 o 
  -8   4   3        5.57        9.38      6.93 o 
  -7   4   3        3.96        4.99      8.67 o 
  -6   4   3      293.83      287.08     12.54 o 
  -5   4   3      150.47      156.02     10.14 o 
  -4   4   3        6.06        3.92      5.84 o 
  -3   4   3      864.02      871.31     21.49 o 
  -2   4   3        8.07       10.10      3.00 o 
  -1   4   3     2163.35     2236.02     50.44 o 
   0   4   3      333.80      322.61      9.27 o 
   1   4   3     2995.94     3060.47     56.47 o 
   2   4   3      297.78      282.48      7.71 o 
   3   4   3      586.67      549.24     12.89 o 
   4   4   3     1299.96     1253.81     29.43 o 
   5   4   3       40.33       15.89      7.02 o 
   6   4   3      999.74      981.18     25.86 o 
   7   4   3     1324.96     1395.89     35.09 o 
   8   4   3      639.52      653.45     20.58 o 
   9   4   3       66.77       79.44      7.31 o 
  10   4   3      542.19      547.17     19.32 o 
  11   4   3      645.20      690.59     25.58 o 
  12   4   3      109.15      108.88     10.38 o 
  -8   5   3      102.29      117.44     15.48 o 
  -7   5   3      168.46      172.60     13.06 o 
  -6   5   3      331.45      357.58     23.77 o 
  -5   5   3     1202.22     1295.77     36.52 o 
  -4   5   3       82.70       98.28      8.47 o 
  -3   5   3      711.79      727.52     35.67 o 
  -2   5   3      539.14      534.68     22.59 o 
  -1   5   3      259.59      247.60     12.34 o 
   0   5   3      496.35      464.73     12.93 o 
   1   5   3      576.17      579.25     14.49 o 
   2   5   3      159.50      158.60     10.00 o 
   3   5   3     1297.45     1291.46     26.51 o 
   4   5   3     2033.75     1911.56     43.26 o 
   5   5   3      294.48      280.78      7.55 o 
   6   5   3      410.87      396.10     14.53 o 
   7   5   3       44.86       37.70      6.87 o 
   8   5   3      223.60      254.28     11.97 o 
   9   5   3      151.07      143.76      9.61 o 
  10   5   3       41.92       46.99      9.75 o 
  11   5   3       81.90       58.79      7.81 o 
  12   5   3       22.77       28.61      7.90 o 
  13   5   3        0.00        0.00      8.80 o 
  -7   6   3      889.60      899.95    119.10 o 
  -6   6   3     1011.67      996.94     37.91 o 
  -5   6   3     1144.67     1205.22     37.64 o 
  -4   6   3     2809.74     2836.72     65.68 o 
  -3   6   3     2324.48     2397.61     43.66 o 
  -2   6   3     1816.55     1797.51     38.07 o 
  -1   6   3     4084.33     4119.23     90.83 o 
   0   6   3     2465.64     2586.18     51.04 o 
   1   6   3      866.15      779.39     19.15 o 
   2   6   3     1942.61     2066.01     40.28 o 
   3   6   3        1.32        8.70      2.90 o 
   4   6   3      688.85      750.73     20.59 o 
   5   6   3      397.14      392.49     11.75 o 
   6   6   3      122.73      134.81     10.85 o 
   7   6   3      182.63      183.78     12.03 o 
   8   6   3      430.38      439.37     30.36 o 
   9   6   3       54.59       47.91      7.55 o 
  10   6   3      305.77      346.12     16.78 o 
  11   6   3      298.17      307.72     15.89 o 
  12   6   3      297.09      310.82     19.81 o 
  13   6   3       45.24       58.06      9.37 o 
  -6   7   3      429.73      391.14     30.44 o 
  -5   7   3      512.56      518.24     18.67 o 
  -4   7   3      594.18      633.87     22.08 o 
  -3   7   3     1005.75     1020.94     23.55 o 
  -2   7   3     1420.50     1435.76     34.28 o 
  -1   7   3      406.20      427.98     17.48 o 
   0   7   3       96.80      104.24      8.09 o 
   1   7   3      610.02      674.28     18.79 o 
   2   7   3      100.64      125.97      9.29 o 
   3   7   3        3.08        4.95      3.92 o 
   4   7   3        1.33       -3.93      3.93 o 
   5   7   3      100.11      110.48     10.78 o 
   6   7   3       27.26       42.01      5.73 o 
   7   7   3      641.66      672.49     17.56 o 
   8   7   3      197.27      213.15     15.92 o 
   9   7   3      564.91      697.14     51.19 o 
  10   7   3      654.54      714.44     35.92 o 
  11   7   3     1214.51     1341.31     47.38 o 
  12   7   3      250.25      270.83     25.69 o 
  13   7   3      505.75      523.26     40.42 o 
  -5   8   3        0.04       -8.94     10.19 o 
  -4   8   3       11.63       13.31      3.35 o 
  -3   8   3       37.21       34.38      6.23 o 
  -2   8   3       97.83      100.46      9.19 o 
  -1   8   3      258.25      257.57     13.95 o 
   0   8   3        6.84       18.02      8.90 o 
   1   8   3      875.84      902.77     25.00 o 
   2   8   3       13.52       25.21     13.15 o 
   3   8   3      212.25      181.36      7.82 o 
   4   8   3      158.31      163.51      8.65 o 
   5   8   3      195.55      234.41      9.58 o 
   6   8   3      133.45      136.79     20.93 o 
   7   8   3      708.30      716.06     22.69 o 
   8   8   3       57.14       56.84     13.48 o 
   9   8   3      386.99      391.87     20.26 o 
  10   8   3      175.07      154.93     12.71 o 
  11   8   3      123.99      170.83     14.16 o 
  12   8   3      459.65      395.96     21.84 o 
  -4   9   3       94.96       64.78     22.53 o 
  -3   9   3       99.60      120.75     11.65 o 
  -2   9   3      269.17      260.30     10.17 o 
  -1   9   3      150.76      144.05     12.76 o 
   0   9   3       28.31       40.56      7.99 o 
   1   9   3      163.38      156.31     11.14 o 
   2   9   3      163.01      162.40      9.99 o 
   3   9   3      207.87      189.66     11.75 o 
   4   9   3        0.29        2.38      4.68 o 
   5   9   3      979.56      981.29     27.59 o 
   6   9   3        3.44        3.50      5.02 o 
   7   9   3      501.65      496.17     19.10 o 
   8   9   3       52.76       45.36      6.99 o 
   9   9   3      149.47      137.69     12.50 o 
  10   9   3       22.50       21.42      6.44 o 
  11   9   3       39.84       11.13     16.68 o 
  12   9   3       50.95       51.30     10.09 o 
  -3  10   3      930.99     1002.40     88.72 o 
  -2  10   3      878.25      878.09     86.44 o 
  -1  10   3      753.60      711.11     36.52 o 
   0  10   3     1133.33     1133.24     35.05 o 
   1  10   3      621.85      674.41     24.43 o 
   2  10   3      926.78      930.31     26.26 o 
   3  10   3      389.02      416.18     20.10 o 
   4  10   3      610.89      631.06     24.25 o 
   5  10   3      307.40      322.06     17.82 o 
   6  10   3      248.58      265.55     15.08 o 
   7  10   3      180.54      191.06     26.16 o 
   8  10   3       10.06       14.73      5.37 o 
   9  10   3       72.09       74.35      8.59 o 
  10  10   3      206.30      209.57     19.02 o 
  11  10   3       50.13       55.41     20.57 o 
  12  10   3      138.97      104.32     22.23 o 
  -2  11   3      310.48      264.85     36.78 o 
  -1  11   3      402.16      478.52     43.15 o 
   0  11   3      281.34      198.16     30.18 o 
   1  11   3      325.62      314.70     23.59 o 
   2  11   3      202.97      206.32     28.60 o 
   3  11   3        8.36       10.82      5.43 o 
   4  11   3       16.84       22.04      7.87 o 
   5  11   3        0.43       -9.24     18.16 o 
   6  11   3        0.25       -0.86      7.01 o 
   7  11   3        0.56       18.82     15.34 o 
   8  11   3      103.22       88.32     11.16 o 
   9  11   3       77.28       80.51     17.32 o 
  10  11   3        1.56        6.36      7.66 o 
  11  11   3      230.98      260.99     41.69 o 
   0  12   3      108.30       88.77     21.06 o 
   1  12   3        6.93       18.85     15.99 o 
   2  12   3        2.66       10.38      8.56 o 
   3  12   3       34.40       35.38     10.45 o 
   4  12   3       10.69       10.01      9.48 o 
   5  12   3       36.10       25.81     34.11 o 
   6  12   3        9.56       18.40     13.99 o 
   7  12   3       34.72       33.70     10.72 o 
   8  12   3       86.41       85.54     13.33 o 
   9  12   3       59.29       61.93     21.79 o 
  10  12   3       13.97      -14.87     14.87 o 
   4  13   3       75.68       45.94     14.57 o 
   5  13   3       28.53       29.37     11.78 o 
   6  13   3       64.62       59.25     25.39 o 
   7  13   3       47.62       15.73     13.63 o 
   8  13   3       43.87       45.39     22.41 o 
  -6 -12   4      210.91      163.49     29.98 o 
  -5 -12   4      135.94      124.01     30.01 o 
  -4 -12   4      344.41      283.08     38.01 o 
  -9 -11   4       12.46        1.70     14.16 o 
  -8 -11   4        3.39        8.49     13.59 o 
  -7 -11   4        7.41       16.42     22.09 o 
  -5 -11   4        3.31        1.70     10.77 o 
  -4 -11   4        0.04        1.70     17.60 o 
  -3 -11   4        3.18        0.00     10.81 o 
  -2 -11   4       55.88       19.39     11.98 o 
  -1 -11   4        2.14       -2.29     11.45 o 
   0 -11   4       15.10        4.60      8.05 o 
 -10 -10   4      128.52       77.34     11.86 o 
  -9 -10   4       16.41        4.07      7.59 o 
  -8 -10   4        2.70       -1.86      8.05 o 
  -7 -10   4       24.13       30.19      9.32 o 
  -6 -10   4       36.64       32.21      8.48 o 
  -5 -10   4        2.48        1.81      8.48 o 
  -4 -10   4        0.65       17.95      7.47 o 
  -3 -10   4       15.43       23.74      9.38 o 
  -2 -10   4       45.17       72.98     21.24 o 
  -1 -10   4       46.87       30.94     10.89 o 
   0 -10   4        4.84       -9.21     12.08 o 
   1 -10   4       95.94       80.39     12.43 o 
   2 -10   4       48.24       36.19     11.61 o 
 -11  -9   4       90.35      106.71     29.54 o 
 -10  -9   4       98.16       95.88     23.04 o 
  -9  -9   4        0.82        1.85      5.21 o 
  -8  -9   4       45.37       58.94      8.96 o 
  -7  -9   4        0.51        1.19      4.98 o 
  -6  -9   4        7.33       12.25     11.05 o 
  -5  -9   4       34.99       10.39     15.74 o 
  -4  -9   4      139.07      143.23     12.33 o 
  -3  -9   4      447.29      451.28     22.18 o 
  -2  -9   4      548.43      514.07     24.02 o 
  -1  -9   4     1051.77     1137.24     42.64 o 
   0  -9   4      682.03      719.11     32.95 o 
   1  -9   4      981.29     1059.46     51.88 o 
   2  -9   4      531.39      498.43     44.73 o 
   3  -9   4      887.99      895.85     52.33 o 
 -11  -8   4       82.54       75.03     24.10 o 
 -10  -8   4      112.85      120.14     15.34 o 
  -9  -8   4      238.41      252.23     22.19 o 
  -8  -8   4      182.47      162.19     12.04 o 
  -7  -8   4      411.49      409.80     16.86 o 
  -6  -8   4      359.69      322.55     18.32 o 
  -5  -8   4     1038.53     1053.35     34.09 o 
  -4  -8   4      321.62      345.08     20.35 o 
  -3  -8   4     1124.56     1105.20     37.33 o 
  -2  -8   4     1543.45     1628.12     51.29 o 
  -1  -8   4      647.93      628.59     33.05 o 
   0  -8   4     1089.21     1201.31     35.52 o 
   1  -8   4     2051.07     2131.92     60.06 o 
   2  -8   4      660.94      717.94     26.32 o 
   3  -8   4     1029.58     1033.26     74.51 o 
   4  -8   4      599.83      592.86     42.52 o 
   5  -8   4      585.28      179.34    278.58 o 
 -11  -7   4       61.38       45.34     13.23 o 
 -10  -7   4      129.91      111.46     12.75 o 
  -9  -7   4       22.41       13.80      8.22 o 
  -8  -7   4        1.19       12.47      6.69 o 
  -7  -7   4      178.60      174.69      9.59 o 
  -6  -7   4        0.05       11.65      4.61 o 
  -5  -7   4      132.85      125.61      7.18 o 
  -4  -7   4      173.76      151.76     11.38 o 
  -3  -7   4       27.41       30.00      6.10 o 
  -2  -7   4       18.56       20.56      8.10 o 
  -1  -7   4        0.47        0.24      4.96 o 
   0  -7   4     1534.75     1589.20     44.18 o 
   1  -7   4      230.84      212.74     20.47 o 
   2  -7   4       63.09       59.32      9.33 o 
   3  -7   4       49.76       44.36      8.67 o 
   4  -7   4       58.48       50.46      9.29 o 
   5  -7   4       38.34       23.96      7.69 o 
   6  -7   4      190.02       35.66     79.11 o 
 -12  -6   4      270.94      329.19     39.92 o 
 -11  -6   4      222.61      148.50     31.40 o 
 -10  -6   4      491.29      497.78     31.82 o 
  -9  -6   4      458.91      495.28     23.88 o 
  -8  -6   4      165.60      160.35     23.79 o 
  -7  -6   4      875.29      868.71     24.91 o 
  -6  -6   4      117.11      134.53      7.87 o 
  -5  -6   4        1.86       13.70      5.40 o 
  -4  -6   4      123.02      115.57     11.15 o 
  -3  -6   4       79.23      103.36      6.63 o 
  -2  -6   4        1.97        9.00      6.05 o 
  -1  -6   4      270.40      281.28     12.67 o 
   0  -6   4      396.00      412.07     14.14 o 
   1  -6   4       38.11       43.92      7.43 o 
   2  -6   4      105.54      104.04      6.99 o 
   3  -6   4      153.68      156.80      7.56 o 
   4  -6   4      228.33      210.70     13.42 o 
   5  -6   4        5.05        1.44      6.87 o 
   6  -6   4       30.74       10.65      8.70 o 
 -12  -5   4      505.14      459.63     37.66 o 
 -11  -5   4      258.97      259.17     16.61 o 
 -10  -5   4      439.17      450.10     20.14 o 
  -9  -5   4      227.25      251.76     31.60 o 
  -8  -5   4     1069.73     1102.06     35.51 o 
  -7  -5   4      462.01      392.10     21.72 o 
  -6  -5   4      245.54      267.69     10.11 o 
  -5  -5   4        0.84       -0.93      3.48 o 
  -4  -5   4        6.01        3.25      3.79 o 
  -3  -5   4      225.79      234.59     22.43 o 
  -2  -5   4      966.48     1076.94     23.05 o 
  -1  -5   4      572.47      575.90     25.66 o 
   0  -5   4     1584.90     1608.93     38.62 o 
   1  -5   4     1885.27     1868.25     83.22 o 
   2  -5   4     1849.76     1869.30     41.32 o 
   3  -5   4     1118.48     1181.77     28.63 o 
   4  -5   4     2551.45     2541.93     61.58 o 
   5  -5   4     2696.24     2739.40     80.29 o 
   6  -5   4      892.91      925.22     39.22 o 
   7  -5   4      503.39      543.61     43.71 o 
   8  -5   4      405.44      136.55    188.07 o 
 -12  -4   4       19.33       41.59     28.03 o 
 -11  -4   4      178.88      167.65     13.50 o 
 -10  -4   4      156.38      167.57     10.59 o 
  -9  -4   4      264.81      258.96     24.22 o 
  -8  -4   4      185.48      174.72     17.34 o 
  -7  -4   4      321.96      352.58     15.74 o 
  -6  -4   4     1554.66     1593.00     51.20 o 
  -5  -4   4      787.10      862.67     24.60 o 
  -4  -4   4      884.82      887.60     23.89 o 
  -3  -4   4     1555.00     1515.89     35.33 o 
  -2  -4   4      362.93      303.73     11.06 o 
  -1  -4   4     3103.97     3060.55     68.96 o 
   0  -4   4     3736.76     3770.29     71.31 o 
   1  -4   4     4833.32     4858.55     99.49 o 
   2  -4   4     3066.16     2982.32     65.20 o 
   3  -4   4     4424.12     4576.82     86.72 o 
   4  -4   4     2384.19     2318.67     56.83 o 
   5  -4   4     1613.01     1640.10     49.39 o 
   6  -4   4     1985.01     2083.74    149.70 o 
   7  -4   4     1162.27     1343.66     41.26 o 
   8  -4   4      412.63      471.04     35.33 o 
   9  -4   4      348.39      324.34     44.10 o 
 -12  -3   4       12.23       12.34     10.96 o 
 -11  -3   4        3.65        9.91      7.41 o 
 -10  -3   4        1.03        9.94      4.22 o 
  -9  -3   4       76.01       59.62      6.96 o 
  -8  -3   4      216.62      209.65     12.79 o 
  -7  -3   4        6.64        8.24      4.68 o 
  -6  -3   4       72.41       67.83      5.48 o 
  -5  -3   4        5.18        5.89      2.97 o 
  -4  -3   4       14.56       10.48      3.96 o 
  -3  -3   4      145.71      151.85     10.94 o 
  -2  -3   4      238.11      330.13     17.05 o 
  -1  -3   4      407.20      478.16     21.36 o 
   0  -3   4       13.21       16.38      4.97 o 
   1  -3   4       85.56       96.66      6.50 o 
   2  -3   4      536.84      587.58     15.98 o 
   3  -3   4        0.38       -0.76      2.68 o 
   4  -3   4      320.80      360.43     14.08 o 
   5  -3   4       24.49       29.22      5.51 o 
   6  -3   4      230.61      217.97     11.98 o 
   7  -3   4      153.21      151.69     11.29 o 
   8  -3   4      373.80      336.64     19.18 o 
   9  -3   4        7.36       16.86     10.27 o 
 -11  -2   4      413.65      371.39     29.58 o 
 -10  -2   4      459.85      455.34     20.39 o 
  -9  -2   4      610.24      603.82     17.79 o 
  -8  -2   4     2135.00     2129.71     53.32 o 
  -7  -2   4       81.45       71.55      8.47 o 
  -6  -2   4      921.08      916.24     54.85 o 
  -5  -2   4     1473.22     1536.38     42.87 o 
  -4  -2   4      697.72      702.69     17.46 o 
  -3  -2   4        4.81        5.35      6.92 o 
  -2  -2   4      550.51      551.00     14.40 o 
  -1  -2   4      969.00      894.78     36.82 o 
   0  -2   4     1191.65     1161.74     27.88 o 
   1  -2   4      763.54      731.63     16.57 o 
   2  -2   4       41.22       23.00      3.16 o 
   3  -2   4      613.03      590.28     11.83 o 
   4  -2   4      612.70      646.56     17.81 o 
   5  -2   4      106.51      106.29      7.93 o 
   6  -2   4      331.45      306.36     18.07 o 
   7  -2   4        7.80       16.10      6.02 o 
   8  -2   4       25.00       14.00      6.45 o 
   9  -2   4        3.99       -8.19      8.19 o 
  10  -2   4        1.78       11.16     13.39 o 
 -11  -1   4      492.81      510.99     25.29 o 
 -10  -1   4      737.68      765.22     27.38 o 
  -9  -1   4     1606.02     1607.33     38.71 o 
  -8  -1   4      214.69      235.47     13.26 o 
  -7  -1   4     1458.85     1450.50     37.25 o 
  -6  -1   4      409.44      399.48     15.75 o 
  -5  -1   4       49.44       67.96      8.26 o 
  -4  -1   4     1139.02     1227.24     52.60 o 
  -3  -1   4        2.21        2.17      6.76 o 
  -2  -1   4       11.55       36.69      6.77 o 
  -1  -1   4      204.56      195.55      9.73 o 
   0  -1   4      148.89       98.93      6.90 o 
   1  -1   4      426.43      422.54     10.73 o 
   2  -1   4     5341.89     5311.33     83.57 o 
   3  -1   4     2475.68     2382.77     43.52 o 
   4  -1   4     2433.00     2225.38     36.54 o 
   5  -1   4     2504.22     2404.17     53.56 o 
   6  -1   4     3822.41     3922.76    119.58 o 
   7  -1   4     1323.10     1311.80     39.96 o 
   8  -1   4     1524.33     1569.55     61.29 o 
   9  -1   4      843.22     1012.41     94.69 o 
  10  -1   4      594.61      590.27     51.37 o 
  11  -1   4      166.94      129.38     25.10 o 
 -11   0   4       81.47       91.40     29.51 o 
 -10   0   4       92.65       82.03     11.18 o 
  -9   0   4      269.77      275.78     12.11 o 
  -8   0   4      646.83      657.33     18.95 o 
  -7   0   4      330.01      302.70     12.45 o 
  -6   0   4      783.10      731.29     29.83 o 
  -5   0   4      419.70      382.48     15.75 o 
  -4   0   4       51.37       55.74      6.10 o 
  -3   0   4      607.37      536.85     14.31 o 
  -2   0   4     2667.58     2476.64     70.68 o 
  -1   0   4     5767.07     5612.86    147.43 o 
   0   0   4       77.87       51.43     10.48 o 
   1   0   4     4126.34     3691.03     67.24 o 
   2   0   4    14911.31    15121.93    223.98 o 
   3   0   4      915.00      679.46     14.06 o 
   4   0   4     7648.83     7522.91    102.98 o 
   5   0   4     5784.75     5639.34     78.75 o 
   6   0   4     4759.97     4664.88     78.71 o 
   7   0   4     3917.89     4014.31     94.03 o 
   8   0   4     2974.28     3121.81     79.76 o 
   9   0   4      874.08      994.15     43.87 o 
  10   0   4      342.46      296.70     23.71 o 
  11   0   4      557.93      547.61     54.14 o 
 -10   1   4       38.78       38.52     14.47 o 
  -9   1   4        1.87        1.75      3.75 o 
  -8   1   4       28.33       21.15      4.66 o 
  -7   1   4      178.39      160.10      8.77 o 
  -6   1   4       50.51       53.86      3.97 o 
  -5   1   4      213.93      216.99      7.43 o 
  -4   1   4      399.83      379.54     10.07 o 
  -3   1   4       37.05       37.46      5.79 o 
  -2   1   4       74.68       97.32      4.58 o 
  -1   1   4      817.83      782.74     25.13 o 
   0   1   4     6470.08     7002.16    121.28 o 
   1   1   4    14550.18    15714.23    261.26 o 
   2   1   4     3781.47     4064.99     71.78 o 
   3   1   4     2715.40     2633.34     42.80 o 
   4   1   4        0.40        3.52      4.02 o 
   5   1   4      161.52      153.44      7.73 o 
   6   1   4      399.60      431.18     14.03 o 
   7   1   4      130.08      115.64      8.75 o 
   8   1   4       21.52       16.80      4.40 o 
   9   1   4      601.81      597.90     34.70 o 
  10   1   4       49.19       49.76      9.16 o 
  11   1   4      108.71      103.47     29.77 o 
 -10   2   4      291.62      259.28     40.50 o 
  -9   2   4      387.30      368.28     20.44 o 
  -8   2   4      699.47      766.09     31.36 o 
  -7   2   4     1417.85     1357.29     49.78 o 
  -6   2   4      247.80      222.90      9.05 o 
  -5   2   4     1053.18     1022.26     21.59 o 
  -4   2   4     1198.18     1137.52     20.80 o 
  -3   2   4     1847.10     1828.19     31.33 o 
  -2   2   4     1322.21     1279.53     37.72 o 
  -1   2   4     1109.98     1120.10     19.85 o 
   0   2   4     2542.83     2429.87     40.00 o 
   1   2   4      699.37      772.96     18.45 o 
   2   2   4     2213.91     2150.29     48.29 o 
   3   2   4     1023.78      971.02     17.27 o 
   4   2   4        8.14        4.67      2.85 o 
   5   2   4     2722.33     2932.97     53.18 o 
   6   2   4     1057.18     1021.88     22.28 o 
   7   2   4      274.51      295.21     12.95 o 
   8   2   4       65.30       65.27      8.67 o 
   9   2   4       57.27       56.79      6.03 o 
  10   2   4        3.32       -1.24      3.50 o 
  11   2   4        7.05        4.07      7.16 o 
  12   2   4       18.84       -8.25      8.25 o 
  -9   3   4      463.84      471.36     41.31 o 
  -8   3   4      918.69      956.48     46.16 o 
  -7   3   4     1980.84     1916.18    194.86 o 
  -6   3   4      822.42      844.90     27.99 o 
  -5   3   4     1790.41     1867.27     47.65 o 
  -4   3   4      164.36      166.28      8.20 o 
  -3   3   4      369.28      384.69     31.91 o 
  -2   3   4        4.73        0.92      3.75 o 
  -1   3   4      230.34      277.68      8.35 o 
   0   3   4      211.37      225.40      7.77 o 
   1   3   4     2813.11     2783.41     45.19 o 
   2   3   4     1131.95     1123.01     20.53 o 
   3   3   4      449.05      381.13      9.88 o 
   4   3   4      414.69      365.88     17.97 o 
   5   3   4      483.88      436.47     11.14 o 
   6   3   4     2260.60     2210.68     48.86 o 
   7   3   4     3440.14     3594.37     67.06 o 
   8   3   4     1912.88     2016.64     50.84 o 
   9   3   4     1208.68     1294.79     40.81 o 
  10   3   4     1192.91     1162.74     47.52 o 
  11   3   4      411.96      443.68     18.22 o 
  12   3   4      351.12      322.77     23.90 o 
  -9   4   4      129.96      100.43     23.56 o 
  -8   4   4      174.57      157.17     13.72 o 
  -7   4   4      298.86      298.55     21.06 o 
  -6   4   4      346.89      353.98     16.38 o 
  -5   4   4      169.08      178.73     16.99 o 
  -4   4   4      705.65      751.03     23.51 o 
  -3   4   4      165.56      186.58      8.83 o 
  -2   4   4      607.35      682.97     21.67 o 
  -1   4   4      127.26      104.39      6.73 o 
   0   4   4      739.74      744.83     14.50 o 
   1   4   4     1981.45     1985.68     38.26 o 
   2   4   4       16.27       46.22      3.57 o 
   3   4   4     4281.51     4241.59     75.05 o 
   4   4   4     2132.43     1979.54     46.38 o 
   5   4   4     4471.74     4431.36     89.24 o 
   6   4   4     3468.39     3407.22     63.90 o 
   7   4   4     2665.65     2584.07     51.63 o 
   8   4   4     6407.40     6566.56    144.37 o 
   9   4   4     2437.52     2478.09     68.89 o 
  10   4   4     1305.15     1408.91     45.19 o 
  11   4   4      705.87      748.01     37.14 o 
  12   4   4      397.43      418.82     28.62 o 
  -8   5   4        4.88       -1.02     10.54 o 
  -7   5   4        1.42        1.22      7.11 o 
  -6   5   4        0.08        0.22      2.70 o 
  -5   5   4      530.18      531.91     20.24 o 
  -4   5   4       86.35       86.91      7.40 o 
  -3   5   4       26.87       37.26      7.48 o 
  -2   5   4      129.30      156.98      7.36 o 
  -1   5   4       43.25       41.63      4.81 o 
   0   5   4       18.43       13.60      2.65 o 
   1   5   4      592.84      666.21     13.37 o 
   2   5   4      593.84      634.39     14.55 o 
   3   5   4     1176.32     1224.53     22.25 o 
   4   5   4        0.66       -0.74      3.28 o 
   5   5   4      757.78      782.14     26.53 o 
   6   5   4        1.97        3.58      6.64 o 
   7   5   4      192.33      199.25      7.86 o 
   8   5   4        3.50       12.07      4.78 o 
   9   5   4      720.94      692.76     24.01 o 
  10   5   4      176.61      169.61     11.28 o 
  11   5   4      175.56      156.26     15.56 o 
  12   5   4       15.76        5.79      5.48 o 
  -7   6   4      391.91      392.47     76.49 o 
  -6   6   4      184.38      186.61     12.86 o 
  -5   6   4      672.93      722.13     26.85 o 
  -4   6   4      607.19      621.41     22.41 o 
  -3   6   4      775.27      769.69     22.06 o 
  -2   6   4      427.88      433.64     14.73 o 
  -1   6   4     1039.35     1042.62     28.48 o 
   0   6   4      313.56      302.86     10.25 o 
   1   6   4      436.34      438.50     12.57 o 
   2   6   4     2016.81     2125.88     40.99 o 
   3   6   4      618.60      637.29     21.09 o 
   4   6   4      351.18      332.12     10.34 o 
   5   6   4     1077.17     1015.99     22.77 o 
   6   6   4      199.45      214.28      7.10 o 
   7   6   4      731.16      749.29     24.50 o 
   8   6   4       55.67       47.52      5.51 o 
   9   6   4      203.03      197.10     23.09 o 
  10   6   4      101.54       78.82     17.48 o 
  11   6   4        1.50        2.73      6.37 o 
  12   6   4        1.01        8.86      9.98 o 
  13   6   4       11.62       15.51     11.72 o 
  -6   7   4      806.11      747.65     51.51 o 
  -5   7   4     1143.40     1093.87     47.84 o 
  -4   7   4      286.79      302.61     15.73 o 
  -3   7   4      739.84      760.76     23.76 o 
  -2   7   4      473.85      480.25      9.67 o 
  -1   7   4      100.06       74.74      7.02 o 
   0   7   4      724.37      776.85     22.00 o 
   1   7   4       76.69       95.69      7.03 o 
   2   7   4        1.75        0.74      4.16 o 
   3   7   4      247.75      273.05     10.67 o 
   4   7   4      345.84      421.56     13.64 o 
   5   7   4      156.56      163.84      6.58 o 
   6   7   4       13.36       18.04      4.41 o 
   7   7   4     1174.19     1256.54     27.01 o 
   8   7   4      467.33      504.92     16.64 o 
   9   7   4     1168.03     1312.90     39.63 o 
  10   7   4      276.59      303.81     26.38 o 
  11   7   4      690.06      655.47     28.95 o 
  12   7   4      282.62      276.37     18.52 o 
  13   7   4      306.24      346.98     28.59 o 
  -5   8   4      186.12      164.12     17.08 o 
  -4   8   4      255.53      229.69     33.10 o 
  -3   8   4      236.70      229.64     12.40 o 
  -2   8   4       46.45       51.30      3.99 o 
  -1   8   4       77.94       91.39     15.47 o 
   0   8   4      336.29      352.13     16.11 o 
   1   8   4       21.18       19.78      5.51 o 
   2   8   4      123.53      129.23      7.51 o 
   3   8   4      187.44      164.80      8.51 o 
   4   8   4      436.38      454.34     18.17 o 
   5   8   4      411.58      451.22     14.69 o 
   6   8   4      502.63      510.29     14.30 o 
   7   8   4     2519.90     2693.90     54.30 o 
   8   8   4      371.33      391.29     14.00 o 
   9   8   4     2120.39     2176.78     74.22 o 
  10   8   4     1804.54     1984.85     64.63 o 
  11   8   4      755.73      779.07     35.28 o 
  12   8   4      715.29      778.20     61.64 o 
  -4   9   4       24.89       11.27     14.09 o 
  -3   9   4       44.51       29.80      9.23 o 
  -2   9   4       17.86       15.57      2.84 o 
  -1   9   4        7.69        3.27      6.96 o 
   0   9   4       76.87       89.93     13.26 o 
   1   9   4       65.45       47.68      7.07 o 
   2   9   4      434.28      408.29     16.19 o 
   3   9   4        6.32        3.13      3.97 o 
   4   9   4        0.89        5.20      3.99 o 
   5   9   4       13.26       14.92      5.15 o 
   6   9   4      405.49      423.89     15.12 o 
   7   9   4       29.35       22.55      7.03 o 
   8   9   4      434.39      508.26     18.38 o 
   9   9   4       46.34       43.62      6.78 o 
  10   9   4      180.40      174.42     15.29 o 
  11   9   4       33.30       19.21      5.88 o 
  12   9   4      108.54      125.14     25.14 o 
  -3  10   4       78.76       95.99     25.41 o 
  -2  10   4      246.09      259.29     18.48 o 
  -1  10   4      151.69      138.18     10.14 o 
   0  10   4      275.62      291.68     20.63 o 
   1  10   4      435.78      439.17     22.48 o 
   2  10   4      175.21      165.71      9.27 o 
   3  10   4      368.92      357.92     21.26 o 
   4  10   4      266.22      296.43     14.34 o 
   5  10   4       63.46       71.32      6.86 o 
   6  10   4      440.88      436.21     21.27 o 
   7  10   4       84.17       99.02     15.63 o 
   8  10   4      475.95      483.98     19.23 o 
   9  10   4      150.09      151.77     10.35 o 
  10  10   4       37.73       33.07     17.28 o 
  12  10   4        9.32       21.12     15.41 o 
  -2  11   4      408.21      345.95     48.70 o 
  -1  11   4      181.45      163.48     26.68 o 
   0  11   4      310.23      309.52     17.04 o 
   1  11   4      107.92       88.51     15.78 o 
   2  11   4      134.99      131.98      9.51 o 
   3  11   4       45.72       53.32      6.09 o 
   4  11   4       38.87       39.97      6.07 o 
   5  11   4       81.16       92.48     16.10 o 
   6  11   4       22.10       24.53      8.73 o 
   7  11   4       53.76       58.80      7.78 o 
   8  11   4      131.06      125.79     13.97 o 
   9  11   4       53.99       66.21     22.60 o 
  10  11   4       98.51       56.15     18.91 o 
  11  11   4      224.26      148.68     26.88 o 
   0  12   4       65.32       63.75     18.78 o 
   1  12   4        0.64       13.14     17.71 o 
   2  12   4       70.40       40.73     12.18 o 
   3  12   4        2.02        6.98      7.79 o 
   4  12   4       38.93       52.64     22.37 o 
   5  12   4        2.81       -4.23      8.17 o 
   6  12   4       74.64       96.06     15.16 o 
   7  12   4       69.65       63.96      9.29 o 
   8  12   4       38.06       45.29     10.45 o 
   9  12   4      326.85      289.39     36.17 o 
  10  12   4      511.72      364.44     45.83 o 
   3  13   4       43.24       16.69     12.08 o 
   4  13   4       43.59       -5.03     12.87 o 
   5  13   4        5.84       20.33     12.44 o 
   6  13   4        1.04       13.58     16.57 o 
   7  13   4       28.67      -19.59     19.59 o 
   8  13   4       37.38       30.47     15.53 o 
   9  13   4       36.04       33.84     22.37 o 
  -8 -11   5      113.83       86.18     19.84 o 
  -7 -11   5      116.45      127.60     27.22 o 
  -6 -11   5      109.34      119.17     24.40 o 
  -5 -11   5      393.74      352.36     39.78 o 
  -4 -11   5      146.38      158.74     29.02 o 
  -3 -11   5      263.70      191.62     26.23 o 
  -2 -11   5      219.91      208.15     29.16 o 
  -1 -11   5      183.54      157.23     23.53 o 
  -9 -10   5       14.95        3.84      7.24 o 
  -8 -10   5        3.54        8.42      8.01 o 
  -7 -10   5        4.19       12.67      7.89 o 
  -6 -10   5        0.88        2.59     11.82 o 
  -5 -10   5        0.86       -8.34     21.88 o 
  -4 -10   5       17.31        9.63     10.41 o 
  -3 -10   5       31.13       -3.43      9.14 o 
  -2 -10   5        0.81        6.87      8.59 o 
  -1 -10   5       48.87       40.22     13.21 o 
   0 -10   5        0.85       -2.88      8.08 o 
   1 -10   5       53.72        1.74      9.28 o 
 -10  -9   5        2.10       11.09      8.61 o 
  -9  -9   5        0.89       -4.54      6.16 o 
  -8  -9   5       65.66       61.15     16.78 o 
  -7  -9   5        7.22       17.11     10.53 o 
  -6  -9   5        3.77       19.93      8.60 o 
  -5  -9   5       85.36       42.02     14.96 o 
  -4  -9   5      159.19      147.50     17.28 o 
  -3  -9   5       90.92       87.03     10.50 o 
  -2  -9   5      155.46      171.20     22.13 o 
  -1  -9   5      270.58      283.79     44.79 o 
   0  -9   5      195.07      206.95     21.97 o 
   1  -9   5      296.97      326.25     51.86 o 
   2  -9   5      176.23      104.63     49.17 o 
   3  -9   5       40.97       -1.34     22.25 o 
 -11  -8   5        2.73       -4.54      9.65 o 
 -10  -8   5      120.90       79.99     15.21 o 
  -9  -8   5      103.37      112.20     11.16 o 
  -8  -8   5       49.57       31.35      5.39 o 
  -7  -8   5      230.44      223.85     11.93 o 
  -6  -8   5      877.20      874.92     30.53 o 
  -5  -8   5      444.19      469.35     39.54 o 
  -4  -8   5     1020.49     1033.62     37.28 o 
  -3  -8   5     2324.49     2457.46     72.12 o 
  -2  -8   5     1761.19     1797.66     57.35 o 
  -1  -8   5     2871.11     3198.65     91.20 o 
   0  -8   5     2472.23     2641.60     99.23 o 
   1  -8   5     1754.57     1872.25     55.62 o 
   2  -8   5     1175.95     1272.93     57.85 o 
   3  -8   5      819.53      665.20    259.64 o 
   4  -8   5      528.79      526.93    101.05 o 
 -11  -7   5      202.23      213.65     24.93 o 
 -10  -7   5       64.95       80.32     37.07 o 
  -9  -7   5       75.57       80.88      9.94 o 
  -8  -7   5      189.59      210.15     21.54 o 
  -7  -7   5      325.19      315.07     13.89 o 
  -6  -7   5      498.13      507.13     16.48 o 
  -5  -7   5      369.74      381.63     19.84 o 
  -4  -7   5     1554.51     1640.02     39.09 o 
  -3  -7   5     1057.51     1072.21     29.33 o 
  -2  -7   5      565.19      644.69     23.71 o 
  -1  -7   5     2406.34     2463.83     68.78 o 
   0  -7   5      131.64      123.50     18.36 o 
   1  -7   5      944.42      994.47     31.32 o 
   2  -7   5     1336.32     1417.75     40.56 o 
   3  -7   5      418.40      440.01     24.35 o 
   4  -7   5      436.86      310.87     79.45 o 
   5  -7   5      180.79      190.34     31.70 o 
   6  -7   5      276.10      141.10     77.96 o 
 -11  -6   5        2.19       -2.66      6.83 o 
 -10  -6   5       34.50       50.80     25.64 o 
  -9  -6   5       50.51       52.85     15.70 o 
  -8  -6   5       22.22       23.24      7.59 o 
  -7  -6   5        0.19        5.62      4.49 o 
  -6  -6   5       27.46       36.13      5.24 o 
  -5  -6   5       36.30       35.32      7.51 o 
  -4  -6   5       22.02       26.35      6.99 o 
  -3  -6   5      259.16      250.38     16.71 o 
  -2  -6   5       63.51       74.25      6.16 o 
  -1  -6   5       31.87       35.88      5.34 o 
   0  -6   5       17.54       15.54      4.45 o 
   1  -6   5      509.71      511.13     25.63 o 
   2  -6   5        2.85       -1.46      7.76 o 
   3  -6   5      640.99      592.25     19.04 o 
   4  -6   5       50.05       46.42      8.21 o 
   5  -6   5      136.75      140.22     32.70 o 
   6  -6   5       69.16       76.74     11.88 o 
   7  -6   5       91.33       41.78     24.14 o 
 -11  -5   5      122.33       90.35     10.73 o 
 -10  -5   5       58.14       54.82     10.17 o 
  -9  -5   5       21.44       16.54      5.53 o 
  -8  -5   5        3.11        9.07      5.58 o 
  -7  -5   5       44.59       51.16      5.38 o 
  -6  -5   5      661.41      671.84     22.03 o 
  -5  -5   5       10.61        5.21      3.52 o 
  -4  -5   5       18.78        9.66      4.87 o 
  -3  -5   5      218.04      204.84     13.83 o 
  -2  -5   5      336.41      346.24     13.09 o 
  -1  -5   5       33.07       26.80      5.13 o 
   0  -5   5      658.60      652.61     15.20 o 
   1  -5   5      841.40      841.34     45.61 o 
   2  -5   5     1026.98     1125.52     35.04 o 
   3  -5   5      774.50      805.39     24.19 o 
   4  -5   5       38.57       34.18      6.82 o 
   5  -5   5       41.25       35.46      7.67 o 
   6  -5   5       63.30       81.61     26.88 o 
   7  -5   5       27.33       14.78      7.20 o 
   8  -5   5       17.46       25.27     10.81 o 
 -11  -4   5      277.10      297.01     22.75 o 
 -10  -4   5      192.16      189.93     28.01 o 
  -9  -4   5       73.42       68.86      7.91 o 
  -8  -4   5        5.51        2.65      5.07 o 
  -7  -4   5     1006.20     1123.82     64.38 o 
  -6  -4   5       71.17       64.05      5.29 o 
  -5  -4   5      243.04      250.22      9.41 o 
  -4  -4   5     1558.46     1543.82     36.66 o 
  -3  -4   5     2216.48     2204.85    104.53 o 
  -2  -4   5     2965.82     2901.20     61.45 o 
  -1  -4   5     5958.09     6088.22    123.33 o 
   0  -4   5     6434.78     6027.26    503.30 o 
   1  -4   5     7532.91     7726.64    157.33 o 
   2  -4   5     3931.90     3896.23    138.15 o 
   3  -4   5     6248.42     6419.54    115.86 o 
   4  -4   5     3065.57     3201.28     66.25 o 
   5  -4   5     1724.98     1837.41     54.85 o 
   6  -4   5      853.11      911.41     32.39 o 
   7  -4   5      701.66      730.97     47.25 o 
   8  -4   5      253.53      249.34     24.11 o 
 -11  -3   5       63.89       49.37      7.68 o 
 -10  -3   5      264.17      224.79     12.05 o 
  -9  -3   5       75.75       82.15     11.59 o 
  -8  -3   5      462.71      472.05     21.65 o 
  -7  -3   5       10.36       19.04      7.82 o 
  -6  -3   5      828.28      834.39     42.45 o 
  -5  -3   5      972.96      957.02     25.37 o 
  -4  -3   5     1624.80     1454.17     41.07 o 
  -3  -3   5     1886.81     1799.43     49.68 o 
  -2  -3   5     5200.38     5508.48    135.23 o 
  -1  -3   5     2055.39     1840.03    109.39 o 
   0  -3   5     3088.03     2995.41     97.03 o 
   1  -3   5     3008.23     3024.35     64.16 o 
   2  -3   5     3458.73     3286.16     82.33 o 
   3  -3   5     2474.92     2505.81     67.63 o 
   4  -3   5     2476.47     2408.69     67.30 o 
   5  -3   5     1817.42     1856.19     50.91 o 
   6  -3   5      773.64      868.31     29.96 o 
   7  -3   5       73.56      126.15     20.53 o 
   8  -3   5      403.16      430.48     23.26 o 
   9  -3   5       84.07       56.26     11.82 o 
 -11  -2   5       42.66       27.06      9.56 o 
 -10  -2   5        0.10        6.78      8.66 o 
  -9  -2   5       52.93       41.91      5.75 o 
  -8  -2   5       29.95       30.45     11.10 o 
  -7  -2   5        0.30        9.05      4.05 o 
  -6  -2   5       93.12       81.42      6.52 o 
  -5  -2   5       41.71       53.08      9.64 o 
  -4  -2   5      213.19      184.43      9.77 o 
  -3  -2   5       70.20       57.21      4.46 o 
  -2  -2   5     3333.84     3668.26     76.77 o 
  -1  -2   5      501.61      604.92     18.04 o 
   0  -2   5       90.36      114.74      9.20 o 
   1  -2   5      127.94      135.09      5.59 o 
   2  -2   5      250.64      258.53     10.36 o 
   3  -2   5      406.75      440.17     18.63 o 
   4  -2   5      182.63      178.01     14.38 o 
   5  -2   5      198.37      208.49     24.03 o 
   6  -2   5      233.63      230.76     12.66 o 
   7  -2   5      360.13      365.92     16.95 o 
   8  -2   5       84.58       92.46      9.80 o 
   9  -2   5      115.44      129.38     16.00 o 
  10  -2   5       25.78       27.33     15.06 o 
 -11  -1   5      100.00      100.00     14.19 o 
 -10  -1   5      404.07      365.41     14.79 o 
  -9  -1   5      231.35      239.06     11.56 o 
  -8  -1   5       63.19       61.14      5.40 o 
  -7  -1   5      701.15      670.97     33.08 o 
  -6  -1   5      390.91      395.90     14.32 o 
  -5  -1   5      127.68      125.45     15.75 o 
  -4  -1   5      186.02      166.39      6.59 o 
  -3  -1   5      136.12      139.66      8.63 o 
  -2  -1   5       41.70       26.98      5.37 o 
  -1  -1   5      713.86      676.43     22.87 o 
   0  -1   5     1641.47     1560.72     64.55 o 
   1  -1   5       32.21       28.79      4.87 o 
   2  -1   5     2163.01     2084.59     35.61 o 
   3  -1   5      337.60      284.07      8.44 o 
   4  -1   5     1662.84     1681.28     29.50 o 
   5  -1   5      562.53      534.50     16.91 o 
   6  -1   5       36.35       23.33      5.59 o 
   7  -1   5      364.08      346.45     20.37 o 
   8  -1   5       43.84       50.86     20.24 o 
   9  -1   5       53.71       58.13     13.15 o 
  10  -1   5       14.31       19.53     13.95 o 
 -11   0   5      462.84      388.36     51.31 o 
 -10   0   5      113.09       95.38      9.21 o 
  -9   0   5      170.48      169.68      9.38 o 
  -8   0   5      431.70      394.25     15.01 o 
  -7   0   5        4.86        2.84      4.97 o 
  -6   0   5        4.30        6.85      2.93 o 
  -5   0   5     1086.56     1120.80     26.65 o 
  -4   0   5       20.06       17.84      3.62 o 
  -3   0   5      921.63      947.67     74.83 o 
  -2   0   5      116.93      102.67      8.68 o 
  -1   0   5     3440.12     3251.16     85.58 o 
   0   0   5     7885.93     7461.28    185.19 o 
   1   0   5     7793.74     7286.67    128.28 o 
   2   0   5    10493.26    10186.54    155.10 o 
   3   0   5    10079.01    10010.03    168.61 o 
   4   0   5    10696.82    10652.58    159.34 o 
   5   0   5     7796.63     7537.20    112.86 o 
   6   0   5     3372.98     3260.29     55.35 o 
   7   0   5     2150.58     2076.50     45.74 o 
   8   0   5     1345.56     1412.09     43.24 o 
   9   0   5      808.26      818.28     31.98 o 
  10   0   5      443.90      423.37     43.01 o 
  11   0   5      217.96      224.87     30.13 o 
 -10   1   5      228.68      187.56     27.24 o 
  -9   1   5      330.75      338.83     13.42 o 
  -8   1   5       14.44       12.91      4.49 o 
  -7   1   5      198.73      199.46     16.90 o 
  -6   1   5      372.36      375.24     11.75 o 
  -5   1   5      583.05      551.75     13.82 o 
  -4   1   5      248.78      208.83      7.45 o 
  -3   1   5     1295.19     1171.61     28.42 o 
  -2   1   5     4350.13     4129.65     84.89 o 
  -1   1   5      316.20      207.48     12.64 o 
   0   1   5     5988.51     5646.15    114.57 o 
   1   1   5    11074.02    11003.63    212.65 o 
   2   1   5     5462.89     5013.30     88.53 o 
   3   1   5     6612.18     6240.04     96.26 o 
   4   1   5     6070.98     5701.07     87.02 o 
   5   1   5     4238.88     4008.81     57.79 o 
   6   1   5     1462.22     1432.44     23.79 o 
   7   1   5     3482.63     3468.53     65.76 o 
   8   1   5      704.17      714.77     16.74 o 
   9   1   5      574.45      630.35     30.33 o 
  10   1   5      364.02      388.21     43.80 o 
  11   1   5       94.70       83.80     28.34 o 
 -10   2   5        2.33       -0.26     19.78 o 
  -9   2   5        1.73       -6.47      6.47 o 
  -8   2   5       64.80       64.03      7.73 o 
  -7   2   5      264.56      245.23     11.94 o 
  -6   2   5       13.72       13.25      4.17 o 
  -5   2   5      491.88      496.30     13.76 o 
  -4   2   5       52.52       73.38      3.83 o 
  -3   2   5      214.41      245.45      7.71 o 
  -2   2   5      843.49      851.76     20.38 o 
  -1   2   5        8.55        7.12      2.05 o 
   0   2   5      228.29      231.07      6.75 o 
   1   2   5     3945.96     4181.35     75.89 o 
   2   2   5       68.98       90.93      6.65 o 
   3   2   5       22.67       28.07      3.06 o 
   4   2   5      137.34      119.65      5.95 o 
   5   2   5      119.09       93.83     11.56 o 
   6   2   5      660.60      656.70     16.04 o 
   7   2   5      268.02      253.87      9.99 o 
   8   2   5        0.60        0.75      5.06 o 
   9   2   5        8.28        6.63      3.48 o 
  10   2   5      280.66      258.66     10.38 o 
  11   2   5       19.25       13.05      6.66 o 
  12   2   5      148.33      131.20     22.86 o 
  -9   3   5      525.38      415.94     51.54 o 
  -8   3   5      284.93      260.05     19.53 o 
  -7   3   5      161.99      158.15     25.98 o 
  -6   3   5      140.76      125.04     10.77 o 
  -5   3   5     1242.49     1271.62     35.13 o 
  -4   3   5      168.72      168.15      8.42 o 
  -3   3   5      478.72      505.41     15.10 o 
  -2   3   5     1334.72     1403.35     33.62 o 
  -1   3   5      121.05      119.38      5.55 o 
   0   3   5     1081.81     1102.56     19.57 o 
   1   3   5      317.07      294.45      6.92 o 
   2   3   5      126.12      124.76      4.36 o 
   3   3   5      985.18     1036.04     35.17 o 
   4   3   5     1912.06     1933.20     43.89 o 
   5   3   5      894.58      931.14     20.30 o 
   6   3   5       41.24       48.90      3.91 o 
   7   3   5      460.52      480.02     15.45 o 
   8   3   5      288.78      285.95     12.19 o 
   9   3   5       15.35        9.43      5.01 o 
  10   3   5      129.16      139.35     15.98 o 
  11   3   5       13.54       -3.59      6.24 o 
  12   3   5        2.16       11.06     10.13 o 
  -9   4   5      169.43      144.35     29.77 o 
  -8   4   5      336.38      296.67     24.43 o 
  -7   4   5      131.12      165.04     27.60 o 
  -6   4   5      187.47      181.59     15.51 o 
  -5   4   5       41.94       52.31      5.85 o 
  -4   4   5      385.51      389.79     14.63 o 
  -3   4   5       21.83       23.59      5.21 o 
  -2   4   5      247.51      280.38     10.20 o 
  -1   4   5        9.61        6.40      4.22 o 
   0   4   5      489.84      482.76     10.99 o 
   1   4   5       96.98       60.73      4.05 o 
   2   4   5     7561.74     7548.27    130.64 o 
   3   4   5     6878.42     6696.32    137.39 o 
   4   4   5     4623.15     4443.11    113.24 o 
   5   4   5     8784.64     9138.29    223.69 o 
   6   4   5     6608.49     6620.12    115.37 o 
   7   4   5     2661.58     2663.39     52.08 o 
   8   4   5     1383.95     1411.92     32.05 o 
   9   4   5     2236.33     2318.63     61.68 o 
  10   4   5     1356.54     1522.61     46.45 o 
  11   4   5      826.05      865.07     32.08 o 
  12   4   5      419.09      421.99     23.73 o 
  -8   5   5      110.19       79.78     21.35 o 
  -7   5   5      142.93      135.26     25.56 o 
  -6   5   5      256.26      252.08     19.14 o 
  -5   5   5       72.12       97.95     12.09 o 
  -4   5   5       26.37       31.80     11.52 o 
  -3   5   5      752.26      753.04     32.73 o 
  -2   5   5      232.18      263.23     16.56 o 
  -1   5   5      768.64      741.19     22.22 o 
   0   5   5     1107.92     1105.04     21.27 o 
   1   5   5     3732.81     3835.81     61.51 o 
   2   5   5     2616.52     2599.50     46.37 o 
   3   5   5     1261.05     1111.14     19.78 o 
   4   5   5     4909.12     4840.26     84.84 o 
   5   5   5     3778.53     3751.84     80.13 o 
   6   5   5     3491.77     3435.09     53.27 o 
   7   5   5     5353.46     5459.05     96.90 o 
   8   5   5     1654.07     1605.18     37.27 o 
   9   5   5     1178.04     1263.01     46.85 o 
  10   5   5      190.95      199.79     13.01 o 
  11   5   5     1010.31     1007.43     56.19 o 
  12   5   5       93.53      115.29     17.01 o 
  -7   6   5       32.26       29.69     10.25 o 
  -6   6   5       74.72       80.66     12.36 o 
  -5   6   5       41.57       39.82      6.02 o 
  -4   6   5      156.92      148.68     16.22 o 
  -3   6   5      371.55      331.74     22.90 o 
  -2   6   5       85.21       86.01      6.10 o 
  -1   6   5      315.67      316.15     15.06 o 
   0   6   5      123.44      123.21      5.31 o 
   1   6   5      140.97      163.24      6.42 o 
   2   6   5       21.21       13.97      5.32 o 
   3   6   5      676.60      698.30     15.01 o 
   4   6   5        2.26       17.39      7.80 o 
   5   6   5        1.74        1.13      2.89 o 
   6   6   5      309.76      324.96      8.75 o 
   7   6   5       22.93       19.60      3.44 o 
   8   6   5      226.63      243.86     12.95 o 
   9   6   5       89.95       83.55     16.04 o 
  10   6   5       12.29       27.45      9.31 o 
  11   6   5        7.60       23.11      8.07 o 
  12   6   5      182.60      163.19     12.76 o 
  13   6   5       13.08       28.68     16.63 o 
  -6   7   5      145.46      160.43     18.42 o 
  -5   7   5      121.93      125.51     10.92 o 
  -4   7   5      574.85      574.42     23.52 o 
  -3   7   5      336.23      349.41     16.02 o 
  -2   7   5      428.71      414.65     14.67 o 
  -1   7   5      445.69      449.54     12.61 o 
   0   7   5      273.56      279.06      8.72 o 
   1   7   5      327.83      342.85     13.16 o 
   2   7   5      332.52      356.52      9.81 o 
   3   7   5      432.26      431.64     14.56 o 
   4   7   5      126.29      118.08      8.58 o 
   5   7   5      704.98      686.68     17.91 o 
   6   7   5     1164.95     1238.16     25.09 o 
   7   7   5       21.42       27.17      3.56 o 
   8   7   5       95.97       95.58      4.82 o 
   9   7   5      138.12      137.80      6.33 o 
  10   7   5       36.26       31.53     11.12 o 
  11   7   5       17.32        3.01      4.53 o 
  12   7   5       59.39       44.39     24.80 o 
  13   7   5        1.98      -18.33     22.33 o 
  -5   8   5      142.92      189.52     21.24 o 
  -4   8   5      185.81      178.30     13.76 o 
  -3   8   5       27.83       43.56      8.99 o 
  -2   8   5      181.31      155.69     24.26 o 
  -1   8   5       21.91       10.91      4.25 o 
   0   8   5       97.68      111.75     10.92 o 
   1   8   5        1.98        8.15      4.90 o 
   2   8   5      728.39      788.12     18.08 o 
   3   8   5      153.20      166.31     12.55 o 
   4   8   5      831.67      901.24     20.64 o 
   5   8   5     1077.30     1209.38     42.29 o 
   6   8   5     1726.42     1820.54     35.86 o 
   7   8   5     2368.56     2527.78     50.08 o 
   8   8   5     1033.35     1074.41     28.03 o 
   9   8   5     1537.83     1647.18     40.93 o 
  10   8   5     1203.27     1224.88     34.99 o 
  11   8   5      448.86      411.47     17.82 o 
  12   8   5      501.57      544.19     51.04 o 
  -4   9   5       48.12       42.03     24.29 o 
  -3   9   5       18.58       27.47      6.74 o 
  -2   9   5       56.64       53.24      9.75 o 
  -1   9   5      108.23       90.33      4.70 o 
   0   9   5      195.61      189.49      9.17 o 
   1   9   5       14.35        9.38      3.83 o 
   2   9   5      359.56      362.28     14.30 o 
   3   9   5      524.41      516.26     16.93 o 
   4   9   5      649.95      693.00     17.72 o 
   5   9   5     1760.80     1872.64     41.50 o 
   6   9   5     1465.14     1594.67     33.71 o 
   7   9   5      652.73      698.88     23.06 o 
   8   9   5     2760.27     2931.10     62.57 o 
   9   9   5      973.00     1052.04     51.38 o 
  10   9   5      463.48      463.55     16.56 o 
  11   9   5      619.10      618.84     37.88 o 
  12   9   5      527.32      542.92     56.69 o 
  -3  10   5        3.07       35.58     24.85 o 
  -2  10   5        6.54        8.46      6.21 o 
  -1  10   5        6.39        2.00      5.44 o 
   0  10   5        6.19        2.33      7.35 o 
   1  10   5       13.35       12.91      4.63 o 
   2  10   5       31.09       33.87      5.91 o 
   3  10   5       62.74       50.66      6.69 o 
   4  10   5        2.03       13.32      3.84 o 
   5  10   5       37.61       41.57      6.93 o 
   6  10   5       27.68       12.09      4.39 o 
   7  10   5       64.30       74.72      6.39 o 
   8  10   5        8.96        6.76      7.90 o 
   9  10   5       13.92       11.70      7.42 o 
  10  10   5       31.59        7.19      6.08 o 
  11  10   5       35.73       28.07     15.47 o 
  12  10   5        2.17        1.14     24.01 o 
  -2  11   5       92.83       57.75     18.68 o 
  -1  11   5      141.69      145.32     15.64 o 
   0  11   5      185.40      138.65     13.64 o 
   1  11   5      136.57      119.22      8.76 o 
   2  11   5      115.70      105.44      7.23 o 
   3  11   5      201.59      184.75     12.07 o 
   4  11   5      397.26      381.45     14.94 o 
   5  11   5       47.73       42.67      6.28 o 
   6  11   5      143.71      135.04     15.09 o 
   7  11   5      116.09      105.39      8.08 o 
   8  11   5       46.64       54.63      7.99 o 
   9  11   5       54.28       28.22     10.51 o 
  10  11   5       72.60       84.32     19.50 o 
  11  11   5       74.85       76.14     21.18 o 
   0  12   5        2.36      -12.53     12.53 o 
   1  12   5       50.72       16.57     17.71 o 
   2  12   5        1.84        3.23      6.55 o 
   3  12   5        7.13        1.68      4.83 o 
   4  12   5       22.35       26.21      6.65 o 
   5  12   5       48.77       29.89     11.00 o 
   6  12   5      405.37      388.16     38.40 o 
   7  12   5       49.63       56.52      8.04 o 
   8  12   5      771.65      778.86     42.29 o 
   9  12   5      245.20      154.00     27.58 o 
  10  12   5      188.54      161.11     34.40 o 
   3  13   5       44.46       27.63     12.09 o 
   4  13   5      112.61       73.54     41.46 o 
   5  13   5       57.53       38.21     11.63 o 
   6  13   5      138.17       77.79     12.65 o 
   7  13   5      527.95      586.91     57.72 o 
   8  13   5      195.79      123.74     27.63 o 
   9  13   5      195.85      296.31     35.60 o 
  -7 -11   6      797.75      867.66     88.65 o 
  -6 -11   6      475.49      363.84     47.18 o 
  -5 -11   6      769.10      809.11     78.01 o 
  -4 -11   6      427.09      366.59     45.61 o 
  -3 -11   6      929.06      891.38     82.33 o 
  -2 -11   6      388.92      358.12     44.69 o 
  -9 -10   6        8.82       19.91     16.50 o 
  -8 -10   6      130.90      132.45     36.67 o 
  -7 -10   6       20.39       19.96     10.35 o 
  -6 -10   6      138.57      121.28     27.46 o 
  -5 -10   6      113.97      126.34     52.40 o 
  -4 -10   6      202.51      203.34     25.70 o 
  -3 -10   6      167.45      184.29     25.18 o 
  -2 -10   6       76.04       37.30     13.77 o 
  -1 -10   6      366.49      389.97     33.99 o 
   0 -10   6      111.01      116.80     19.66 o 
 -10  -9   6       16.34       34.96     14.89 o 
  -9  -9   6        0.65       -4.78     20.92 o 
  -8  -9   6        2.31        7.60      7.45 o 
  -7  -9   6       26.58        5.37      7.17 o 
  -6  -9   6        0.19        4.81     17.64 o 
  -5  -9   6        7.56       18.61     49.31 o 
  -4  -9   6        1.71       -6.48      6.48 o 
  -3  -9   6       29.84       30.83      8.04 o 
  -2  -9   6        0.04        5.18      8.05 o 
  -1  -9   6       31.61       47.02     14.72 o 
   0  -9   6       83.40       87.49     15.64 o 
   1  -9   6       75.95       64.04     13.39 o 
   2  -9   6       43.79       62.61     12.59 o 
   3  -9   6      102.44       91.25     20.34 o 
 -10  -8   6        9.38        1.14      7.72 o 
  -9  -8   6       69.61       30.07      8.62 o 
  -8  -8   6       54.27       52.17      6.70 o 
  -7  -8   6      141.41      157.92     15.58 o 
  -6  -8   6      316.81      350.86     18.11 o 
  -5  -8   6      648.71      607.80     27.50 o 
  -4  -8   6     1201.30     1117.75     35.16 o 
  -3  -8   6      850.26      960.26     35.07 o 
  -2  -8   6      911.19      964.84     41.77 o 
  -1  -8   6      887.38      950.05     36.24 o 
   0  -8   6      620.87      646.21     28.10 o 
   1  -8   6      294.64      276.79     23.91 o 
   2  -8   6      261.20      243.10     26.49 o 
   3  -8   6      141.22      147.27     16.13 o 
   4  -8   6       70.37       65.15     16.04 o 
 -11  -7   6      170.56      128.96     26.48 o 
 -10  -7   6      160.15      116.68     13.05 o 
  -9  -7   6      386.18      322.94     22.43 o 
  -8  -7   6      680.02      704.96     26.59 o 
  -7  -7   6     1021.33     1012.21     32.02 o 
  -6  -7   6     1224.13     1281.75     45.05 o 
  -5  -7   6     2739.57     2848.65     68.94 o 
  -4  -7   6     1976.07     2077.52     51.16 o 
  -3  -7   6     3745.14     3845.16    115.58 o 
  -2  -7   6     1706.83     1879.97     45.49 o 
  -1  -7   6     3718.79     4064.66    112.65 o 
   0  -7   6     1471.02     1512.20     50.16 o 
   1  -7   6     1860.10     2059.07     54.85 o 
   2  -7   6      617.47      685.70     23.70 o 
   3  -7   6      321.44      323.24     14.58 o 
   4  -7   6      106.11       97.44     14.04 o 
   5  -7   6      176.38      158.82     21.93 o 
 -11  -6   6        9.55       26.59     18.49 o 
 -10  -6   6       92.23      107.06     12.69 o 
  -9  -6   6       89.33      105.86     12.29 o 
  -8  -6   6      269.47      273.53     39.26 o 
  -7  -6   6        0.55        9.04      5.77 o 
  -6  -6   6      132.81      127.45      8.27 o 
  -5  -6   6      441.77      511.61     35.13 o 
  -4  -6   6      360.45      353.88     37.95 o 
  -3  -6   6      380.39      383.00     23.39 o 
  -2  -6   6     1428.03     1518.02     34.39 o 
  -1  -6   6      700.67      751.43     19.72 o 
   0  -6   6      872.83      937.39     37.77 o 
   1  -6   6      301.74      307.79     13.24 o 
   2  -6   6      356.88      377.01     17.26 o 
   3  -6   6      142.86      132.77     13.73 o 
   4  -6   6      335.80      339.24     19.59 o 
   5  -6   6      203.79      178.80     16.08 o 
   6  -6   6      130.89      136.90     20.51 o 
 -11  -5   6        5.94       -6.96      9.86 o 
 -10  -5   6      261.61      293.65     49.62 o 
  -9  -5   6      129.31      119.69     26.07 o 
  -8  -5   6        3.82        4.02      4.62 o 
  -7  -5   6      423.91      381.17     15.08 o 
  -6  -5   6      375.42      342.11     13.92 o 
  -5  -5   6      265.31      268.88     36.75 o 
  -4  -5   6        0.06       -3.72      3.72 o 
  -3  -5   6       12.17        9.45      5.11 o 
  -2  -5   6        3.86        1.24      4.51 o 
  -1  -5   6       45.67       46.39      6.17 o 
   0  -5   6      132.34      140.18     12.13 o 
   1  -5   6      651.47      693.57     19.43 o 
   2  -5   6      553.31      546.52     26.32 o 
   3  -5   6       15.93        8.24     11.92 o 
   4  -5   6      405.54      391.72     14.42 o 
   5  -5   6       33.38       28.78     10.70 o 
   6  -5   6      179.91      155.91     15.46 o 
   7  -5   6      102.06      101.41     19.38 o 
 -11  -4   6       60.69       36.56     10.74 o 
 -10  -4   6        3.68       11.60      7.69 o 
  -9  -4   6        0.40        0.30      4.70 o 
  -8  -4   6      163.39      173.16     17.93 o 
  -7  -4   6       13.02       20.63      5.33 o 
  -6  -4   6        3.12       10.59      5.26 o 
  -5  -4   6     1851.79     1875.61     46.24 o 
  -4  -4   6     1170.65     1192.25     75.90 o 
  -3  -4   6      800.49      742.01     34.89 o 
  -2  -4   6     2977.81     3130.75     67.76 o 
  -1  -4   6     3002.56     3173.59     68.44 o 
   0  -4   6     1148.16     1058.25     40.66 o 
   1  -4   6     1986.02     2089.66     92.03 o 
   2  -4   6     1713.82     1701.28     44.17 o 
   3  -4   6      506.87      495.90     14.72 o 
   4  -4   6      761.67      787.94     22.05 o 
   5  -4   6      750.07      695.47     29.46 o 
   6  -4   6       36.52       33.58      7.94 o 
   7  -4   6       61.51       80.26     12.20 o 
   8  -4   6        1.40       -8.44      8.76 o 
 -11  -3   6       17.87        6.92     19.75 o 
 -10  -3   6       79.80       63.50      7.43 o 
  -9  -3   6      160.79      195.31     13.10 o 
  -8  -3   6      433.98      449.27     26.93 o 
  -7  -3   6      629.79      656.06     24.59 o 
  -6  -3   6     3176.34     3106.01     84.80 o 
  -5  -3   6      762.38      738.28     35.81 o 
  -4  -3   6     4497.30     4605.96    157.29 o 
  -3  -3   6     3486.21     3299.27     85.67 o 
  -2  -3   6     9894.89    10103.21    196.35 o 
  -1  -3   6     7235.84     7105.34    123.76 o 
   0  -3   6    14011.73    14591.66    282.29 o 
   1  -3   6     6811.46     6740.83    163.41 o 
   2  -3   6     5763.71     5734.80    116.60 o 
   3  -3   6     4150.87     4187.25     91.84 o 
   4  -3   6     1109.96     1065.24     26.98 o 
   5  -3   6      578.30      676.31     25.08 o 
   6  -3   6      649.93      691.25     36.69 o 
   7  -3   6      404.62      470.10     23.78 o 
   8  -3   6       45.66       39.74      8.62 o 
   9  -3   6        3.88       -8.23      8.23 o 
 -11  -2   6       94.08      122.78     16.41 o 
 -10  -2   6       25.41       31.04      5.78 o 
  -9  -2   6      133.93      125.30     10.10 o 
  -8  -2   6       56.38       52.16      5.90 o 
  -7  -2   6      197.66      218.28     10.00 o 
  -6  -2   6       27.89       34.03      3.74 o 
  -5  -2   6      319.19      289.01     10.89 o 
  -4  -2   6      604.67      566.65     16.34 o 
  -3  -2   6     1713.10     1723.31     37.93 o 
  -2  -2   6     2035.25     2020.93     57.61 o 
  -1  -2   6     2351.34     2218.17     62.22 o 
   0  -2   6      997.21      874.58     22.71 o 
   1  -2   6     3528.61     3673.74     77.50 o 
   2  -2   6     2529.28     2587.19     49.61 o 
   3  -2   6      674.54      634.24     13.49 o 
   4  -2   6      834.09      833.82     18.90 o 
   5  -2   6      448.72      440.66     31.97 o 
   6  -2   6      410.81      426.66     18.08 o 
   7  -2   6      172.27      203.88     19.08 o 
   8  -2   6      133.80      151.63     14.66 o 
   9  -2   6      239.18      247.07     22.94 o 
  10  -2   6        8.43       28.97     11.28 o 
 -11  -1   6       50.81       28.36     12.98 o 
 -10  -1   6      106.62       83.53      7.02 o 
  -9  -1   6       69.10       51.79      5.54 o 
  -8  -1   6      329.65      298.25     12.50 o 
  -7  -1   6        0.63        3.15      3.02 o 
  -6  -1   6      368.19      356.14     10.92 o 
  -5  -1   6       19.10       43.03     12.50 o 
  -4  -1   6      269.36      279.84     18.02 o 
  -3  -1   6      637.46      605.73     24.38 o 
  -2  -1   6        5.18       19.57      2.99 o 
  -1  -1   6      603.65      675.64     21.78 o 
   0  -1   6       22.93       23.85      6.12 o 
   1  -1   6       13.27       21.29      4.36 o 
   2  -1   6      523.83      545.10     11.67 o 
   3  -1   6      374.60      374.95     10.08 o 
   4  -1   6      265.84      279.86      9.77 o 
   5  -1   6      103.46      100.60     10.12 o 
   6  -1   6      627.71      690.06     25.33 o 
   7  -1   6       17.68       20.96      5.98 o 
   8  -1   6      337.51      352.17     18.60 o 
   9  -1   6      207.70      198.10     17.08 o 
  10  -1   6       74.36       68.64     22.17 o 
 -10   0   6       59.01       56.50      9.83 o 
  -9   0   6       94.98       72.72      5.40 o 
  -8   0   6        5.71       11.86      3.57 o 
  -7   0   6      159.82      173.60      8.63 o 
  -6   0   6       17.84       23.33      3.81 o 
  -5   0   6      317.95      297.98      8.64 o 
  -4   0   6       19.02       11.33      5.96 o 
  -3   0   6     2812.55     2861.39     76.40 o 
  -2   0   6     2082.13     1929.02     55.71 o 
  -1   0   6      664.45      544.81     22.84 o 
   0   0   6     4068.58     3836.35    100.84 o 
   1   0   6     2502.90     2281.09     43.55 o 
   2   0   6     5874.03     5948.09    103.30 o 
   3   0   6     3161.41     2987.84     54.79 o 
   4   0   6      279.64      205.36      6.87 o 
   5   0   6     1330.96     1259.71     24.01 o 
   6   0   6     1046.85     1024.01     19.27 o 
   7   0   6      469.40      473.66     15.92 o 
   8   0   6       86.86       83.14      7.95 o 
   9   0   6      103.21      100.75     15.43 o 
  10   0   6       78.51       29.05     11.73 o 
  11   0   6        2.02       25.67     16.74 o 
 -10   1   6      119.71      104.38     28.21 o 
  -9   1   6       31.90       39.04      4.34 o 
  -8   1   6      178.86      193.76      7.56 o 
  -7   1   6      452.40      443.73     14.53 o 
  -6   1   6      117.08      111.63      5.36 o 
  -5   1   6      554.80      559.26     21.77 o 
  -4   1   6     1522.67     1456.27     32.48 o 
  -3   1   6     2273.16     1975.00     57.95 o 
  -2   1   6     9754.45     9924.76    244.54 o 
  -1   1   6     5864.61     5251.60    106.99 o 
   0   1   6    25124.54    25268.06    909.47 o 
   1   1   6     7354.16     6674.33    135.97 o 
   2   1   6    18819.02    19066.22    358.16 o 
   3   1   6     6365.41     5884.16    101.95 o 
   4   1   6    17956.48    18875.49    274.35 o 
   5   1   6     3061.77     2849.02     47.39 o 
   6   1   6     2798.67     2754.05     43.85 o 
   7   1   6     2040.95     2056.85     34.89 o 
   8   1   6      320.55      316.27     21.78 o 
   9   1   6      205.92      212.91     13.30 o 
  10   1   6       52.50       34.90      8.83 o 
  11   1   6       30.32       17.31     10.84 o 
 -10   2   6       47.25       25.90     20.27 o 
  -9   2   6        4.06       15.05     18.01 o 
  -8   2   6       46.82       42.01      4.90 o 
  -7   2   6      201.16      214.08      8.55 o 
  -6   2   6      183.32      178.33      6.62 o 
  -5   2   6       93.92       88.21      4.25 o 
  -4   2   6      506.50      492.86     10.83 o 
  -3   2   6      510.15      485.49     13.44 o 
  -2   2   6        1.06       13.93      4.67 o 
  -1   2   6     3293.59     3190.34     51.59 o 
   0   2   6     8656.90     8515.90    144.09 o 
   1   2   6      989.14      801.57     20.96 o 
   2   2   6     2994.36     2727.81     52.14 o 
   3   2   6    10899.30    10895.38    180.73 o 
   4   2   6       36.16       17.32      5.25 o 
   5   2   6     2336.15     2303.14     43.21 o 
   6   2   6     1029.32      989.09     22.18 o 
   7   2   6      122.16      106.99      6.60 o 
   8   2   6      439.28      459.42     17.41 o 
   9   2   6      313.78      323.43     14.37 o 
  10   2   6      161.30      186.32     14.56 o 
  11   2   6       12.72        8.94     12.37 o 
  12   2   6       26.95       37.18     10.98 o 
  -9   3   6       19.46       12.95     15.20 o 
  -8   3   6      176.18      179.96     46.30 o 
  -7   3   6       90.94       85.56      7.93 o 
  -6   3   6      368.54      386.56     15.79 o 
  -5   3   6       48.01       47.48      5.34 o 
  -4   3   6      950.09     1029.98     26.85 o 
  -3   3   6      672.03      673.88     18.85 o 
  -2   3   6       40.83       41.09      4.29 o 
  -1   3   6      433.40      488.38     10.72 o 
   0   3   6      136.95      163.38      6.36 o 
   1   3   6       47.49       42.32      5.46 o 
   2   3   6        3.56        6.69      3.81 o 
   3   3   6       46.01       73.74      6.06 o 
   4   3   6        6.47       13.73      4.89 o 
   5   3   6      872.17      840.23     19.22 o 
   6   3   6       53.00       47.85      4.17 o 
   7   3   6      367.23      364.76     10.54 o 
   8   3   6     1016.35     1021.91     27.30 o 
   9   3   6       54.52       47.18      7.41 o 
  10   3   6       13.73       11.55      4.86 o 
  11   3   6      103.39      109.00     10.64 o 
  12   3   6       32.14       25.13      9.04 o 
  -8   4   6       64.27       37.46     18.64 o 
  -7   4   6       72.38       67.54      7.33 o 
  -6   4   6      619.06      634.31     21.68 o 
  -5   4   6        2.02        5.08      3.27 o 
  -4   4   6       11.28       24.01      6.23 o 
  -3   4   6       53.55       66.42     11.98 o 
  -2   4   6      886.03      915.85     34.87 o 
  -1   4   6     1028.88     1019.25     27.52 o 
   0   4   6     1369.35     1413.40     25.26 o 
   1   4   6     5257.99     5376.12     83.17 o 
   2   4   6      412.36      330.04      7.85 o 
   3   4   6      711.93      633.64     16.59 o 
   4   4   6     1921.70     1932.03     43.39 o 
   5   4   6     1212.71     1091.54     51.43 o 
   6   4   6      894.21      902.87     34.10 o 
   7   4   6      691.02      698.39     17.89 o 
   8   4   6     1867.56     1930.44     51.80 o 
   9   4   6      110.90      112.65      8.66 o 
  10   4   6       23.89       16.01      7.38 o 
  11   4   6      143.19      136.02     11.56 o 
  12   4   6       48.06       37.00      9.91 o 
  -8   5   6       21.25       -2.81     14.06 o 
  -7   5   6      111.33      103.55     12.81 o 
  -6   5   6        2.60       17.14     10.98 o 
  -5   5   6      202.79      245.88     12.08 o 
  -4   5   6      357.77      407.74     46.12 o 
  -3   5   6      545.36      595.27     19.05 o 
  -2   5   6       81.43       87.08      9.47 o 
  -1   5   6     3156.23     3064.57    138.55 o 
   0   5   6     3585.77     3495.55     59.24 o 
   1   5   6     3367.07     3260.30     64.14 o 
   2   5   6     5571.50     5532.62     95.00 o 
   3   5   6    13618.43    13881.33    229.63 o 
   4   5   6     6646.79     6507.08    170.65 o 
   5   5   6     7258.48     7155.10    192.90 o 
   6   5   6     5850.70     5889.84    149.23 o 
   7   5   6     2859.73     2817.59     54.23 o 
   8   5   6     2191.24     2203.04     47.22 o 
   9   5   6     1086.18     1068.29     28.89 o 
  10   5   6      625.83      633.95     25.94 o 
  11   5   6       29.09       25.04      7.11 o 
  12   5   6       61.61       61.36      7.94 o 
  -7   6   6       36.38       41.26     13.79 o 
  -6   6   6       33.57       21.78      5.40 o 
  -5   6   6      259.05      270.74     14.60 o 
  -4   6   6       12.98       24.80      5.52 o 
  -3   6   6       11.28       16.07      5.89 o 
  -2   6   6      512.83      537.18     19.04 o 
  -1   6   6       40.97       35.35      8.63 o 
   0   6   6      874.11      839.01     17.31 o 
   1   6   6     1167.56     1077.07     21.25 o 
   2   6   6     4877.74     5125.50     80.73 o 
   3   6   6      576.20      535.80     11.85 o 
   4   6   6     4984.73     5117.17     90.78 o 
   5   6   6     1212.86     1247.91     38.51 o 
   6   6   6      235.23      241.72     14.51 o 
   7   6   6     1752.39     1886.04     61.86 o 
   8   6   6      292.36      291.00      7.59 o 
   9   6   6      258.59      295.03     16.51 o 
  10   6   6      434.95      456.65     18.36 o 
  11   6   6       99.25      115.88      9.62 o 
  12   6   6       17.88       20.66      7.13 o 
  -6   7   6        8.18        9.74     12.55 o 
  -5   7   6      257.56      237.84     14.74 o 
  -4   7   6      162.09      124.60     19.31 o 
  -3   7   6       10.40       12.64      6.07 o 
  -2   7   6      640.93      627.97     26.61 o 
  -1   7   6      112.45      121.15     10.03 o 
   0   7   6       79.84       89.45      5.03 o 
   1   7   6      500.07      494.79     13.94 o 
   2   7   6      171.80      180.29      6.55 o 
   3   7   6      111.49      102.38      5.62 o 
   4   7   6       13.22        3.62      4.66 o 
   5   7   6       19.54       20.40      5.31 o 
   6   7   6       18.32       23.35      5.55 o 
   7   7   6      335.38      360.55     16.31 o 
   8   7   6       75.38       64.89      8.78 o 
   9   7   6      171.41      173.84      5.98 o 
  10   7   6       46.02       44.93      3.97 o 
  11   7   6      125.36      106.64     31.40 o 
  12   7   6        6.01       10.35     13.80 o 
  -5   8   6       34.34       22.76     12.26 o 
  -4   8   6       74.02       67.41      8.80 o 
  -3   8   6       63.73       59.33     10.96 o 
  -2   8   6       92.58      105.05     16.28 o 
  -1   8   6      230.31      245.93     12.39 o 
   0   8   6      468.71      489.29     14.16 o 
   1   8   6      250.10      269.71      9.31 o 
   2   8   6      454.95      479.52     14.72 o 
   3   8   6      296.52      306.72     13.66 o 
   4   8   6      875.23      880.59     20.28 o 
   5   8   6      395.45      355.71     12.42 o 
   6   8   6      232.09      213.30      8.81 o 
   7   8   6      446.29      473.97     18.77 o 
   8   8   6      637.22      630.21     23.42 o 
   9   8   6      135.05      107.89     11.98 o 
  10   8   6       95.73       84.09      5.69 o 
  11   8   6      178.98      167.74      7.69 o 
  12   8   6        6.61      -13.21     13.21 o 
  -4   9   6       37.68       26.40     10.69 o 
  -3   9   6       15.25       17.86      7.89 o 
  -2   9   6       81.01       75.16     11.04 o 
  -1   9   6      112.11      115.42     11.27 o 
   0   9   6       17.73       20.82      5.26 o 
   1   9   6     1434.79     1380.83     33.53 o 
   2   9   6      520.90      564.83     19.13 o 
   3   9   6     2300.53     2327.92     51.93 o 
   4   9   6     1186.17     1234.52     28.12 o 
   5   9   6     3392.07     3638.33     78.40 o 
   6   9   6     2564.39     2693.99     56.49 o 
   7   9   6     1874.50     1946.39     43.42 o 
   8   9   6     1793.98     1884.46     43.75 o 
   9   9   6     1244.12     1289.73     27.53 o 
  10   9   6      869.54      910.50     66.80 o 
  11   9   6      639.86      641.42     54.61 o 
  12   9   6       91.57      107.20     21.78 o 
  -3  10   6       16.97      -14.13     15.26 o 
  -2  10   6       17.50       28.24     23.01 o 
  -1  10   6       15.95       27.22      8.85 o 
   0  10   6       24.29       24.11      4.74 o 
   1  10   6      382.62      389.16     15.91 o 
   2  10   6      253.07      246.08     11.68 o 
   3  10   6      407.32      438.82     15.33 o 
   4  10   6      916.91      934.78     24.03 o 
   5  10   6      507.39      553.81     36.33 o 
   6  10   6     1119.12     1252.25     30.90 o 
   7  10   6      559.03      617.31     20.23 o 
   8  10   6      649.73      672.72     21.00 o 
   9  10   6      167.49      169.43     13.52 o 
  10  10   6      278.43      266.15     33.35 o 
  11  10   6       65.91       86.05     22.94 o 
  12  10   6       70.91      146.58     33.21 o 
  -2  11   6       13.50       34.54     15.86 o 
  -1  11   6      142.96       75.75     31.04 o 
   0  11   6       64.40       67.96     11.68 o 
   1  11   6       57.75       40.88      6.44 o 
   2  11   6      210.72      200.04     11.61 o 
   3  11   6       29.42       32.45      6.60 o 
   4  11   6        2.73        5.75      3.45 o 
   5  11   6       56.85       50.25      6.89 o 
   6  11   6       23.92       13.59      5.24 o 
   7  11   6        1.04        5.51      5.22 o 
   8  11   6        2.39        7.09      5.18 o 
   9  11   6       12.60       20.97     16.59 o 
  10  11   6       14.07       25.26     17.80 o 
  11  11   6       31.81       29.23     21.21 o 
   0  12   6       38.77       17.08     14.24 o 
   1  12   6      196.01      203.27     50.81 o 
   2  12   6       42.09       18.95      7.53 o 
   3  12   6      137.34      122.96      8.89 o 
   4  12   6      125.70      127.48     16.17 o 
   5  12   6      134.91      138.87     14.56 o 
   6  12   6       66.71       49.61      7.92 o 
   7  12   6      107.97       72.12      8.50 o 
   8  12   6       87.58       82.03     13.15 o 
   9  12   6        8.72      -14.37     14.37 o 
  10  12   6      260.89      160.14     33.29 o 
   3  13   6       94.64       66.88     12.30 o 
   4  13   6      173.79      142.09     21.12 o 
   5  13   6      285.25      228.87     29.58 o 
   6  13   6      392.80      355.29     34.85 o 
   7  13   6      484.75      513.30     56.00 o 
   8  13   6      441.37      344.52     47.25 o 
   9  13   6      793.65      835.12     74.77 o 
  -5 -11   7      514.86      374.39     46.72 o 
  -4 -11   7      489.77      432.71     45.66 o 
  -8 -10   7      385.11      341.20     46.14 o 
  -7 -10   7      384.51      277.13     61.50 o 
  -6 -10   7      491.54      418.34     31.08 o 
  -5 -10   7      344.20      269.58     36.56 o 
  -4 -10   7      360.34      383.90     44.62 o 
  -3 -10   7      191.77      177.14     26.37 o 
  -2 -10   7      231.98      205.82     28.17 o 
  -1 -10   7       70.82       95.73     21.92 o 
   0 -10   7       27.66       30.10     13.89 o 
  -9  -9   7       16.95        3.43     15.42 o 
  -8  -9   7       45.09       26.05     10.42 o 
  -7  -9   7       82.55       66.21      9.83 o 
  -6  -9   7      229.02      250.87     21.39 o 
  -5  -9   7       50.80       53.00     14.16 o 
  -4  -9   7      154.30      124.54     21.13 o 
  -3  -9   7      357.00      365.41     56.82 o 
  -2  -9   7      232.26      224.71     36.35 o 
  -1  -9   7      276.62      281.05     29.49 o 
   0  -9   7      107.23      146.26     20.89 o 
   1  -9   7      311.97      310.16     26.81 o 
   2  -9   7      178.88      178.14     32.12 o 
 -10  -8   7       47.87       57.90     20.06 o 
  -9  -8   7        4.83       43.56     21.78 o 
  -8  -8   7        1.57       -1.24      7.88 o 
  -7  -8   7       14.36       16.16      6.66 o 
  -6  -8   7       23.62       26.38      6.78 o 
  -5  -8   7       11.31       15.22      5.64 o 
  -4  -8   7       25.02       17.29      8.65 o 
  -3  -8   7       16.51       18.84      7.79 o 
  -2  -8   7        4.33        1.02      9.22 o 
  -1  -8   7       21.70       19.99      7.24 o 
   0  -8   7       13.54        4.00      7.61 o 
   1  -8   7       11.11        8.18      9.94 o 
   2  -8   7        8.15        6.49      6.18 o 
   3  -8   7       73.10       89.98     36.36 o 
   4  -8   7       44.04       22.01     29.80 o 
 -10  -7   7      119.89       84.61     21.87 o 
  -9  -7   7      345.12      369.09     43.20 o 
  -8  -7   7      555.83      595.20     32.50 o 
  -7  -7   7     1172.09     1181.85     43.29 o 
  -6  -7   7     1455.71     1448.58     44.50 o 
  -5  -7   7     1883.03     1964.64     52.39 o 
  -4  -7   7     1076.59     1114.30     48.25 o 
  -3  -7   7     3209.70     3414.83     78.60 o 
  -2  -7   7     1105.20     1146.33     32.78 o 
  -1  -7   7     1340.04     1410.08     52.23 o 
   0  -7   7      494.51      531.31     23.09 o 
   1  -7   7      347.29      362.64     18.16 o 
   2  -7   7       33.77       27.94      7.55 o 
   3  -7   7      146.27      156.43     20.58 o 
   4  -7   7       10.17      -20.43     20.43 o 
   5  -7   7        7.72        3.01     10.26 o 
 -11  -6   7      116.17      105.15     26.58 o 
 -10  -6   7      311.54      309.74     63.62 o 
  -9  -6   7      226.48      229.32     16.24 o 
  -8  -6   7     1019.49     1053.34     79.33 o 
  -7  -6   7     1599.07     1662.66     55.14 o 
  -6  -6   7     1384.59     1429.36     56.26 o 
  -5  -6   7     2527.48     2661.67     93.03 o 
  -4  -6   7     2677.50     2783.46     75.77 o 
  -3  -6   7      886.94      974.18     50.03 o 
  -2  -6   7     2737.43     2858.90     71.83 o 
  -1  -6   7      207.19      217.40      9.51 o 
   0  -6   7      944.60      954.80     25.91 o 
   1  -6   7      281.86      274.92     14.54 o 
   2  -6   7      452.83      470.84     23.77 o 
   3  -6   7       11.15       13.86      8.76 o 
   4  -6   7       92.41      101.00     23.61 o 
   5  -6   7       10.92       11.46     11.26 o 
   6  -6   7       32.99       45.86     13.19 o 
 -11  -5   7        0.36       -2.90     17.97 o 
 -10  -5   7       60.59       48.95     16.30 o 
  -9  -5   7       84.56       84.76      9.22 o 
  -8  -5   7        9.37       -4.32      7.25 o 
  -7  -5   7       18.25       19.92      5.20 o 
  -6  -5   7      552.48      538.27     24.70 o 
  -5  -5   7        0.71        8.75      4.64 o 
  -4  -5   7      446.65      450.30     28.98 o 
  -3  -5   7      653.03      719.76     22.67 o 
  -2  -5   7      638.50      604.01     20.87 o 
  -1  -5   7      138.94      144.87      9.40 o 
   0  -5   7     2809.77     2817.79    101.79 o 
   1  -5   7      279.40      267.32     13.35 o 
   2  -5   7      124.79      132.41      9.72 o 
   3  -5   7      751.91      820.19     24.23 o 
   4  -5   7      260.76      275.08     12.11 o 
   5  -5   7      220.33      225.88     16.16 o 
   6  -5   7       84.44       62.03     13.26 o 
   7  -5   7      330.31      347.49     28.72 o 
 -11  -4   7       10.89        2.98     15.28 o 
 -10  -4   7       17.44       15.40      5.96 o 
  -9  -4   7       13.08       13.66     10.61 o 
  -8  -4   7       44.21       43.97      6.24 o 
  -7  -4   7       90.99      107.45     19.86 o 
  -6  -4   7      784.71      727.37     29.43 o 
  -5  -4   7      237.44      214.46     10.87 o 
  -4  -4   7       47.55       48.19      6.34 o 
  -3  -4   7       44.34       36.65      6.60 o 
  -2  -4   7       64.10       75.58      7.91 o 
  -1  -4   7      102.89       98.59      6.77 o 
   0  -4   7       12.93       -5.85      8.84 o 
   1  -4   7      240.93      201.95     16.23 o 
   2  -4   7      284.57      278.27     26.71 o 
   3  -4   7       86.03       80.40     12.07 o 
   4  -4   7       11.04       13.60      3.45 o 
   5  -4   7      405.22      373.39     20.23 o 
   6  -4   7       31.68       13.44     17.32 o 
   7  -4   7       20.93        5.25      7.98 o 
   8  -4   7        6.18       -2.74     10.96 o 
 -11  -3   7       69.02       79.15     20.06 o 
 -10  -3   7       43.61       39.90     16.75 o 
  -9  -3   7      361.52      378.62     24.05 o 
  -8  -3   7      303.41      287.58     12.70 o 
  -7  -3   7      311.41      359.26     29.94 o 
  -6  -3   7      795.27      921.07     52.36 o 
  -5  -3   7     3316.06     3251.90    102.23 o 
  -4  -3   7     4798.33     4875.15    130.14 o 
  -3  -3   7     3155.02     3150.24     70.22 o 
  -2  -3   7     7991.21     8372.67    166.41 o 
  -1  -3   7     3058.18     2680.02     59.21 o 
   0  -3   7     4913.66     4973.75    103.51 o 
   1  -3   7     1425.38     1351.42     64.57 o 
   2  -3   7     1885.88     1920.85     58.55 o 
   3  -3   7     1137.88     1138.00     26.44 o 
   4  -3   7      189.63      212.36      6.97 o 
   5  -3   7      610.44      638.37     25.88 o 
   6  -3   7       13.56        1.78     15.24 o 
   7  -3   7        1.37       -3.39      7.20 o 
   8  -3   7       60.46       50.39     10.17 o 
   9  -3   7      108.18      112.95     14.70 o 
 -11  -2   7       42.56       23.56     17.87 o 
 -10  -2   7      172.75      199.20     17.83 o 
  -9  -2   7      343.97      345.39     30.56 o 
  -8  -2   7      442.35      441.93     34.12 o 
  -7  -2   7      902.34      937.49     54.28 o 
  -6  -2   7     3241.85     3560.95    141.28 o 
  -5  -2   7     3918.25     3906.10    109.14 o 
  -4  -2   7     3623.52     3389.54     74.15 o 
  -3  -2   7     8855.70     9120.75    179.98 o 
  -2  -2   7     3996.06     3888.38     84.72 o 
  -1  -2   7     4976.92     4890.33    128.65 o 
   0  -2   7     5342.01     5276.58    109.04 o 
   1  -2   7     2214.90     2161.29     51.89 o 
   2  -2   7     2668.50     2570.55     48.88 o 
   3  -2   7      667.14      688.53     15.10 o 
   4  -2   7      981.29      997.28     20.82 o 
   5  -2   7       27.91       31.42      4.89 o 
   6  -2   7       54.09       73.17     10.62 o 
   7  -2   7        0.77        1.61      7.76 o 
   8  -2   7       18.19       37.86      7.80 o 
   9  -2   7       69.86       62.65      9.68 o 
 -10  -1   7        5.87       15.38      6.66 o 
  -9  -1   7       19.19        3.71      5.91 o 
  -8  -1   7        3.98        7.14      5.09 o 
  -7  -1   7      219.74      209.68     21.85 o 
  -6  -1   7      140.48      126.01     11.46 o 
  -5  -1   7      511.40      485.82     22.05 o 
  -4  -1   7      109.89      141.20     21.40 o 
  -3  -1   7      237.85      236.56     13.06 o 
  -2  -1   7     1132.17     1064.88     26.37 o 
  -1  -1   7     2952.25     3061.89     82.35 o 
   0  -1   7     1331.18     1335.55     39.24 o 
   1  -1   7      642.03      630.22     17.56 o 
   2  -1   7     2180.74     2210.60     43.36 o 
   3  -1   7      105.05      118.25      5.16 o 
   4  -1   7     1147.05     1161.87     24.94 o 
   5  -1   7      630.95      682.98     15.19 o 
   6  -1   7      243.38      247.31     10.25 o 
   7  -1   7      402.86      438.11     18.28 o 
   8  -1   7      207.29      255.03     15.39 o 
   9  -1   7       52.90       54.77     11.87 o 
  10  -1   7      188.46      221.82     21.32 o 
 -10   0   7       94.63       87.74     15.35 o 
  -9   0   7       13.16       13.40      4.92 o 
  -8   0   7      191.64      196.04      7.62 o 
  -7   0   7      359.70      306.93     21.39 o 
  -6   0   7        0.45        4.29      4.80 o 
  -5   0   7      411.78      364.61     30.24 o 
  -4   0   7      244.85      214.27     23.37 o 
  -3   0   7      175.91      201.21     10.76 o 
  -2   0   7       43.92       34.05      8.96 o 
  -1   0   7      302.79      321.15     26.35 o 
   0   0   7      101.54      128.30      9.02 o 
   1   0   7      559.07      600.48     16.23 o 
   2   0   7      160.41      187.15      8.97 o 
   3   0   7       28.19       42.61      4.17 o 
   4   0   7       66.88       82.34      7.56 o 
   5   0   7      272.39      280.23      8.99 o 
   6   0   7       11.12       15.16      2.98 o 
   7   0   7      436.00      456.58     13.34 o 
   8   0   7        8.40       -4.87      4.87 o 
   9   0   7       44.97       34.36     11.15 o 
  10   0   7       27.18        4.50     24.46 o 
  11   0   7        2.26       16.76     12.29 o 
 -10   1   7       86.49      100.53     27.67 o 
  -9   1   7       65.13       54.77      4.36 o 
  -8   1   7       42.63       38.30      4.31 o 
  -7   1   7      118.38      129.87      6.45 o 
  -6   1   7      715.99      763.88     14.96 o 
  -5   1   7      777.67      827.76     28.66 o 
  -4   1   7     2956.51     3167.37     85.31 o 
  -3   1   7     2293.65     2105.18     58.04 o 
  -2   1   7     4842.39     4700.21    173.13 o 
  -1   1   7     6102.90     5719.13    142.75 o 
   0   1   7     7397.52     7120.29    145.93 o 
   1   1   7     6947.60     6666.86    134.51 o 
   2   1   7     7831.80     7747.28    130.31 o 
   3   1   7     1386.60     1219.49     42.56 o 
   4   1   7     4694.47     4774.16     84.10 o 
   5   1   7      407.65      359.42      9.44 o 
   6   1   7     1330.68     1327.86     26.13 o 
   7   1   7       11.71       11.04      3.69 o 
   8   1   7      354.68      342.50     13.68 o 
   9   1   7       40.05       61.85     11.93 o 
  10   1   7      205.15      181.15     14.97 o 
  11   1   7       25.54       32.98     12.86 o 
  -9   2   7      186.62      195.46     28.94 o 
  -8   2   7       68.16       73.20      6.21 o 
  -7   2   7      456.49      490.13     14.00 o 
  -6   2   7      354.85      371.35     10.14 o 
  -5   2   7     2473.31     2501.92     43.82 o 
  -4   2   7     2259.41     2206.76     43.10 o 
  -3   2   7     5253.15     5022.78    104.37 o 
  -2   2   7     7643.79     7350.65    145.63 o 
  -1   2   7    10221.24     9888.70    163.09 o 
   0   2   7     4809.29     4508.94    122.06 o 
   1   2   7    11804.61    11372.47    225.97 o 
   2   2   7     8285.42     7758.82    135.19 o 
   3   2   7     8873.40     8911.12    150.22 o 
   4   2   7        8.07        1.61      2.37 o 
   5   2   7     4399.27     4596.99     71.15 o 
   6   2   7      242.56      222.14      9.23 o 
   7   2   7      361.74      372.26     11.07 o 
   8   2   7       88.45       92.68      5.83 o 
   9   2   7        1.17        3.69      3.22 o 
  10   2   7        4.32        8.07      3.58 o 
  11   2   7       74.15       48.67     13.43 o 
  -9   3   7        0.82        1.69     12.40 o 
  -8   3   7       21.25       14.24      6.38 o 
  -7   3   7       15.63       24.24      5.06 o 
  -6   3   7       60.33       48.83      7.76 o 
  -5   3   7       21.37       17.81      4.70 o 
  -4   3   7      101.09       84.14      6.08 o 
  -3   3   7      762.75      724.91     19.76 o 
  -2   3   7      280.45      272.14     10.32 o 
  -1   3   7      657.27      665.89     13.48 o 
   0   3   7      217.79      161.64      6.01 o 
   1   3   7     2299.27     2218.36     43.14 o 
   2   3   7      684.21      679.83     20.26 o 
   3   3   7     1379.51     1229.00     22.04 o 
   4   3   7     2872.00     2916.36     52.86 o 
   5   3   7      374.49      358.17     13.88 o 
   6   3   7      407.27      392.47     11.41 o 
   7   3   7      144.35      155.20      7.45 o 
   8   3   7        2.63        9.14      4.97 o 
   9   3   7      240.16      233.98     16.65 o 
  10   3   7      144.35      139.43     10.64 o 
  11   3   7      167.21      170.00     18.66 o 
  12   3   7      231.03      240.43     53.36 o 
  -8   4   7       26.98       16.35     16.35 o 
  -7   4   7       85.32      110.01     10.52 o 
  -6   4   7       62.37       53.31      7.16 o 
  -5   4   7      337.48      360.43     15.44 o 
  -4   4   7      321.48      304.94     20.65 o 
  -3   4   7     1000.66     1044.03     29.16 o 
  -2   4   7       85.67       73.47      7.76 o 
  -1   4   7      208.96      228.26      8.26 o 
   0   4   7       20.43       16.13      2.54 o 
   1   4   7      139.64      156.87      5.09 o 
   2   4   7        4.90        3.07      2.07 o 
   3   4   7      143.61      178.01      5.62 o 
   4   4   7      104.42       86.90      6.32 o 
   5   4   7      186.55      192.92     14.60 o 
   6   4   7       42.58       33.32      9.86 o 
   7   4   7      152.48      158.28      6.92 o 
   8   4   7      222.16      209.47      9.75 o 
   9   4   7       60.81       70.72      6.31 o 
  10   4   7        1.71       -1.16      4.45 o 
  11   4   7       66.36       46.60     12.68 o 
  12   4   7        0.07       -4.65      6.81 o 
  -8   5   7      155.02      207.13     32.08 o 
  -7   5   7       37.48       39.72     20.70 o 
  -6   5   7       80.07       80.87     11.56 o 
  -5   5   7       94.78      120.37     22.60 o 
  -4   5   7      508.44      567.76     20.70 o 
  -3   5   7      988.87     1072.26     39.63 o 
  -2   5   7      757.78      793.85     22.62 o 
  -1   5   7     2711.60     2886.72     56.67 o 
   0   5   7     1038.78      995.88     20.48 o 
   1   5   7     5841.35     5939.82    103.65 o 
   2   5   7     5312.26     5233.82     92.85 o 
   3   5   7     3859.08     3774.11     67.37 o 
   4   5   7     2190.20     2132.75     50.26 o 
   5   5   7     2347.39     2364.07    121.16 o 
   6   5   7     1171.46     1153.82     40.82 o 
   7   5   7      486.31      459.32     33.38 o 
   8   5   7      442.81      437.48     23.53 o 
   9   5   7      128.81      140.83     11.95 o 
  10   5   7      667.39      610.33     40.68 o 
  11   5   7      107.23       99.38     11.42 o 
  12   5   7       38.04       32.21      7.78 o 
  -7   6   7       28.87       46.73     21.96 o 
  -6   6   7      117.65      101.66     13.81 o 
  -5   6   7       76.24       97.72     12.48 o 
  -4   6   7      371.55      397.02     18.27 o 
  -3   6   7     1089.44     1176.59     39.41 o 
  -2   6   7     2553.71     2686.61     68.64 o 
  -1   6   7     3962.80     4156.41     82.47 o 
   0   6   7     3272.63     3352.81     57.69 o 
   1   6   7     6629.66     6937.89    119.01 o 
   2   6   7     3131.82     3142.18     60.00 o 
   3   6   7     4010.06     3995.47     72.85 o 
   4   6   7     6108.48     6189.60    132.03 o 
   5   6   7     2934.46     3022.72     76.73 o 
   6   6   7     2123.98     2237.80     69.54 o 
   7   6   7     1376.70     1430.75     52.72 o 
   8   6   7      172.68      179.14     11.83 o 
   9   6   7      202.71      231.35     15.16 o 
  10   6   7        9.36        4.97      5.30 o 
  11   6   7       39.10       33.83      5.40 o 
  12   6   7       36.73       10.96     14.43 o 
  -6   7   7        0.45        4.79      8.46 o 
  -5   7   7        0.90        2.43      5.75 o 
  -4   7   7       62.84       68.82     15.59 o 
  -3   7   7        0.33       -2.15      5.74 o 
  -2   7   7       25.72       31.50      6.60 o 
  -1   7   7      107.21       93.95      8.91 o 
   0   7   7      864.50      882.91     20.23 o 
   1   7   7       59.06       49.52      4.48 o 
   2   7   7      382.42      385.16     12.39 o 
   3   7   7     2898.24     3131.76     57.78 o 
   4   7   7       47.10       46.23      4.54 o 
   5   7   7      673.27      712.46     22.31 o 
   6   7   7      574.69      673.70     28.22 o 
   7   7   7       90.47       78.04     10.86 o 
   8   7   7       82.70       81.93      8.93 o 
   9   7   7       56.17       85.83     20.05 o 
  10   7   7       46.74       50.49     10.12 o 
  11   7   7        4.32       24.23     19.62 o 
  12   7   7       17.61       21.89     20.73 o 
  -5   8   7       22.70       27.74     23.89 o 
  -4   8   7      356.55      305.49     18.70 o 
  -3   8   7      244.05      223.90     26.06 o 
  -2   8   7       60.06       66.25     13.81 o 
  -1   8   7      200.88      171.23     10.69 o 
   0   8   7       10.54        3.10      2.40 o 
   1   8   7      115.51      118.28      9.57 o 
   2   8   7        3.14        3.96      3.93 o 
   3   8   7       30.61       26.15      3.86 o 
   4   8   7        6.37       13.51      3.01 o 
   5   8   7        4.76        4.50      3.40 o 
   6   8   7       11.68        6.18     12.43 o 
   7   8   7        5.54        3.65      6.33 o 
   8   8   7      279.42      233.77     14.71 o 
   9   8   7       64.82       41.97      9.93 o 
  10   8   7        0.04        6.92     11.05 o 
  11   8   7        2.95       33.40     20.73 o 
  12   8   7       96.62       94.87     24.15 o 
  -4   9   7       14.14       30.22     13.83 o 
  -3   9   7       79.60      110.42     11.45 o 
  -2   9   7      297.39      268.15     18.02 o 
  -1   9   7      174.00      192.94     13.35 o 
   0   9   7      436.93      467.06     15.76 o 
   1   9   7     1063.29     1150.55     27.65 o 
   2   9   7      322.95      326.60     11.93 o 
   3   9   7     1660.26     1710.85     37.42 o 
   4   9   7      827.96      883.08     23.30 o 
   5   9   7      967.63     1023.84     29.13 o 
   6   9   7      580.20      579.43     37.14 o 
   7   9   7     1045.37     1056.16     24.47 o 
   8   9   7      225.50      226.99     19.00 o 
   9   9   7      697.42      719.99     29.92 o 
  10   9   7        9.52        4.17      9.61 o 
  11   9   7      184.46      148.39     23.58 o 
  12   9   7      160.94      137.22     26.41 o 
  -3  10   7       92.56       42.97     20.92 o 
  -2  10   7      162.08      167.85     28.19 o 
  -1  10   7      476.27      488.67     24.73 o 
   0  10   7      867.88      845.52     25.35 o 
   1  10   7      757.59      805.12     23.64 o 
   2  10   7     1199.78     1270.13     30.29 o 
   3  10   7     1726.68     1872.40     43.90 o 
   4  10   7     2882.12     3078.53     66.47 o 
   5  10   7     1086.76     1222.90     33.48 o 
   6  10   7     1967.04     2102.74     55.62 o 
   7  10   7      792.20      829.90     23.90 o 
   8  10   7     1183.37     1209.34     38.88 o 
   9  10   7      123.81      133.24     13.50 o 
  10  10   7      351.25      308.99     26.54 o 
  11  10   7       39.97       43.65     17.23 o 
  12  10   7       47.67      102.63     26.37 o 
  -1  11   7       53.33       42.17     16.60 o 
   0  11   7       10.67       14.94     13.50 o 
   1  11   7      104.48      108.33     28.88 o 
   2  11   7      150.67      141.47     13.12 o 
   3  11   7      200.28      188.54     11.45 o 
   4  11   7      106.82      124.38      7.55 o 
   5  11   7      210.70      227.65     12.36 o 
   6  11   7      430.34      454.71     17.93 o 
   7  11   7      109.63      101.52      7.56 o 
   8  11   7       59.49       67.76      6.14 o 
   9  11   7       55.76       36.86     19.81 o 
  10  11   7       36.10       20.69     16.67 o 
  11  11   7        0.83       21.80     19.51 o 
   0  12   7       74.42       76.90     21.08 o 
   1  12   7       25.96       32.01     17.72 o 
   2  12   7       45.01       32.09     21.05 o 
   3  12   7       25.24       15.72      5.54 o 
   4  12   7       23.33       14.93      7.36 o 
   5  12   7        0.35       15.13      6.31 o 
   6  12   7        1.31        6.53      5.84 o 
   7  12   7        0.03       -2.88      4.97 o 
   8  12   7       14.95       15.28     10.23 o 
   9  12   7        1.83        6.68     18.30 o 
  10  12   7       15.63       70.06     25.27 o 
   3  13   7      103.42      118.06     15.43 o 
   4  13   7      165.19      146.37     18.46 o 
   5  13   7      256.82      190.47     16.54 o 
   6  13   7      268.42      243.60     48.95 o 
   7  13   7      127.44      123.31     28.87 o 
   8  13   7      233.68      183.98     21.96 o 
   9  13   7       62.63       50.60     23.57 o 
  -7 -10   8      473.01      414.06     55.33 o 
  -6 -10   8      267.52      231.18     30.82 o 
  -5 -10   8      371.59      313.30     43.44 o 
  -4 -10   8      128.81      142.57     24.05 o 
  -3 -10   8       97.11      109.61     20.66 o 
  -2 -10   8       11.79        0.00     12.66 o 
  -1 -10   8        1.80        1.73     14.43 o 
  -8  -9   8      310.57      304.14     39.44 o 
  -7  -9   8       95.43       95.61     17.71 o 
  -6  -9   8      298.76      289.32     18.54 o 
  -5  -9   8      206.26      206.85     18.15 o 
  -4  -9   8      138.02      123.78     15.96 o 
  -3  -9   8       57.32       47.36     12.37 o 
  -2  -9   8       61.39       77.90     19.62 o 
  -1  -9   8      104.03      112.87     17.94 o 
   0  -9   8       84.99       87.72     15.10 o 
   1  -9   8       53.08       26.23     13.41 o 
  -9  -8   8       50.34       26.37     20.07 o 
  -8  -8   8       27.95       41.18     44.39 o 
  -7  -8   8      222.20      187.99     14.98 o 
  -6  -8   8       72.29       65.84      8.63 o 
  -5  -8   8      217.66      176.83     14.16 o 
  -4  -8   8      330.12      334.57     16.12 o 
  -3  -8   8      273.00      298.16     16.35 o 
  -2  -8   8      282.08      327.67     31.78 o 
  -1  -8   8      279.87      222.15     28.24 o 
   0  -8   8      267.75      247.38     25.79 o 
   1  -8   8      114.58      127.49     18.71 o 
   2  -8   8      411.86      336.08     88.29 o 
   3  -8   8       79.46       48.96     17.49 o 
 -10  -7   8       84.48       75.38     21.29 o 
  -9  -7   8       85.34       44.32     18.42 o 
  -8  -7   8      121.91      102.14     24.83 o 
  -7  -7   8      131.87      104.07     15.82 o 
  -6  -7   8       82.40       72.51      7.70 o 
  -5  -7   8      228.66      244.22     13.88 o 
  -4  -7   8      217.96      198.28     12.04 o 
  -3  -7   8       81.21       88.30      8.70 o 
  -2  -7   8        1.62       -4.88      4.88 o 
  -1  -7   8       12.94       15.06      6.62 o 
   0  -7   8      117.11      113.37     10.62 o 
   1  -7   8        0.01       -4.06      9.40 o 
   2  -7   8        7.07        5.30      5.30 o 
   3  -7   8       79.70       57.65     13.96 o 
   4  -7   8        7.64        9.11     11.29 o 
 -10  -6   8     1077.18     1243.07    101.81 o 
  -9  -6   8      789.99      654.38     68.29 o 
  -8  -6   8      986.50     1095.62     57.49 o 
  -7  -6   8     1642.81     1705.48     87.76 o 
  -6  -6   8     1544.80     1692.71     80.05 o 
  -5  -6   8     1817.47     1862.25     67.30 o 
  -4  -6   8     1220.68     1300.03     65.70 o 
  -3  -6   8      991.69     1012.65     36.48 o 
  -2  -6   8     1158.83     1218.13     52.19 o 
  -1  -6   8      187.11      224.28     31.31 o 
   0  -6   8      261.26      280.55     16.07 o 
   1  -6   8        5.35       14.47      6.05 o 
   2  -6   8       38.39       44.65      8.18 o 
   3  -6   8       18.29       18.09      5.76 o 
   4  -6   8       28.90       36.41     25.65 o 
   5  -6   8        0.98        8.49     11.96 o 
   6  -6   8       57.04       47.60     26.63 o 
 -10  -5   8      136.99      156.01     29.58 o 
  -9  -5   8      421.75      487.22     49.93 o 
  -8  -5   8      585.23      627.82     48.84 o 
  -7  -5   8      979.57     1133.40     72.18 o 
  -6  -5   8      684.14      710.29     33.43 o 
  -5  -5   8      630.72      644.23     31.17 o 
  -4  -5   8     1481.45     1547.22     53.49 o 
  -3  -5   8      807.98      857.15     34.60 o 
  -2  -5   8      340.58      379.69     16.17 o 
  -1  -5   8      320.79      360.46     23.89 o 
   0  -5   8      184.45      187.39     11.92 o 
   1  -5   8       40.66       21.24      8.66 o 
   2  -5   8      249.71      270.84     16.44 o 
   3  -5   8      238.41      262.72     12.53 o 
   4  -5   8       17.08       23.44      5.00 o 
   5  -5   8      423.96      394.69     57.72 o 
   6  -5   8      230.54      190.31     21.31 o 
   7  -5   8      278.24      247.06     41.76 o 
 -11  -4   8        3.76       -0.58     12.78 o 
 -10  -4   8       31.67       39.57     15.13 o 
  -9  -4   8        9.24       18.06     12.24 o 
  -8  -4   8       20.55        8.75     18.67 o 
  -7  -4   8      727.35      730.14     53.20 o 
  -6  -4   8       55.38       60.86     21.46 o 
  -5  -4   8      541.16      540.85     25.70 o 
  -4  -4   8       97.53      118.18      8.74 o 
  -3  -4   8      423.41      469.59     21.47 o 
  -2  -4   8     1038.05     1067.96     30.44 o 
  -1  -4   8      685.32      714.74     27.46 o 
   0  -4   8      398.02      402.32     17.69 o 
   1  -4   8     1952.56     1881.83     61.36 o 
   2  -4   8      458.46      430.58     26.46 o 
   3  -4   8      401.06      413.84     11.63 o 
   4  -4   8      215.03      225.83     20.88 o 
   5  -4   8      196.24      175.39     16.70 o 
   6  -4   8      303.92      306.03     25.17 o 
   7  -4   8      179.51      149.11     16.74 o 
   8  -4   8      278.84      232.57     55.64 o 
 -10  -3   8        0.24       16.98      7.73 o 
  -9  -3   8      143.81      106.42     16.37 o 
  -8  -3   8      198.00      194.48     26.95 o 
  -7  -3   8      115.95      126.10     19.35 o 
  -6  -3   8      524.86      457.26     35.84 o 
  -5  -3   8      286.49      240.57     11.05 o 
  -4  -3   8       13.16       10.49      3.56 o 
  -3  -3   8      932.47      975.79     28.87 o 
  -2  -3   8        6.79        0.64      3.44 o 
  -1  -3   8      149.11      160.68      9.78 o 
   0  -3   8        8.87        0.84      3.79 o 
   1  -3   8      147.87      125.53     17.57 o 
   2  -3   8      142.32      113.12      8.59 o 
   3  -3   8       11.78        5.88      5.47 o 
   4  -3   8        0.70        5.69      4.37 o 
   5  -3   8       15.71        4.21     13.29 o 
   6  -3   8       14.56       28.65      9.79 o 
   7  -3   8        0.43        3.82      7.74 o 
   8  -3   8        7.32        4.35      9.07 o 
 -10  -2   8      438.05      416.10     51.16 o 
  -9  -2   8      647.42      639.75     52.77 o 
  -8  -2   8     1063.62     1206.45     69.40 o 
  -7  -2   8     2311.69     2530.08    126.42 o 
  -6  -2   8     4070.75     4360.52    181.13 o 
  -5  -2   8      770.12      767.08     40.81 o 
  -4  -2   8     5239.46     5245.72    140.42 o 
  -3  -2   8     4833.63     4919.17    121.64 o 
  -2  -2   8     3904.05     3681.57     80.27 o 
  -1  -2   8     4451.25     4394.53    116.20 o 
   0  -2   8     2604.33     2588.15     58.08 o 
   1  -2   8     1444.09     1419.13     34.72 o 
   2  -2   8      133.99      132.57      8.22 o 
   3  -2   8       45.72       48.52      4.44 o 
   4  -2   8      114.02      132.09      9.45 o 
   5  -2   8        0.68        8.47      3.80 o 
   6  -2   8      176.63      161.03     11.27 o 
   7  -2   8       64.28       63.46     18.06 o 
   8  -2   8      161.97      171.17     14.63 o 
   9  -2   8        4.19       -0.08      7.15 o 
 -10  -1   8      141.40      184.57     18.71 o 
  -9  -1   8      137.34      132.42     17.71 o 
  -8  -1   8      603.00      622.57     47.07 o 
  -7  -1   8     1235.47     1311.56     72.09 o 
  -6  -1   8      367.45      353.91     42.31 o 
  -5  -1   8     4839.85     4820.74    160.24 o 
  -4  -1   8     2611.61     2652.46     77.91 o 
  -3  -1   8     1942.43     1948.20     58.69 o 
  -2  -1   8     2641.32     2639.43     58.70 o 
  -1  -1   8     2111.81     2090.49     58.91 o 
   0  -1   8      239.44      224.79     11.82 o 
   1  -1   8      956.64     1055.09     26.35 o 
   2  -1   8      398.51      424.99     12.07 o 
   3  -1   8       26.21       23.32      3.84 o 
   4  -1   8       52.03       53.64      4.93 o 
   5  -1   8      150.71      164.53      8.17 o 
   6  -1   8       36.68       43.02      3.91 o 
   7  -1   8      221.46      247.64     14.71 o 
   8  -1   8      232.45      261.72     18.95 o 
   9  -1   8      426.68      375.83     34.29 o 
  10  -1   8      245.72      226.45     24.03 o 
 -10   0   8        0.08       24.41     13.37 o 
  -9   0   8        0.02       -6.22     11.31 o 
  -8   0   8        0.82        4.55      5.70 o 
  -7   0   8        6.65        4.33     11.77 o 
  -6   0   8      343.74      373.43     57.38 o 
  -5   0   8      131.93      161.37     33.12 o 
  -4   0   8        1.58        2.87      6.93 o 
  -3   0   8     1562.17     1646.58     49.01 o 
  -2   0   8       89.30       75.15      4.88 o 
  -1   0   8      665.94      634.67     23.39 o 
   0   0   8     3909.58     4164.49    108.70 o 
   1   0   8      884.11      830.49     32.86 o 
   2   0   8      371.59      378.40     11.14 o 
   3   0   8     2038.96     2093.40     40.67 o 
   4   0   8      947.55     1007.28     22.42 o 
   5   0   8      300.79      305.81     10.34 o 
   6   0   8      105.56      110.89      6.89 o 
   7   0   8      816.65      826.20     22.60 o 
   8   0   8      321.86      323.61     23.27 o 
   9   0   8      270.40      263.09     21.81 o 
  10   0   8      285.08      272.67     40.14 o 
 -10   1   8       19.28       10.70      9.87 o 
  -9   1   8      129.32      120.88     14.81 o 
  -8   1   8       24.68       25.68      5.52 o 
  -7   1   8      225.42      231.97     23.49 o 
  -6   1   8      425.87      396.71     21.67 o 
  -5   1   8       94.61      104.86     18.06 o 
  -4   1   8      299.69      253.71     18.53 o 
  -3   1   8      260.82      227.50     18.51 o 
  -2   1   8      250.80      241.36     12.14 o 
  -1   1   8      346.11      325.14     15.13 o 
   0   1   8      378.13      446.64     14.04 o 
   1   1   8     1246.92     1220.08     50.79 o 
   2   1   8       65.95       81.17      5.44 o 
   3   1   8      210.71      254.69     17.29 o 
   4   1   8      397.82      375.07     12.84 o 
   5   1   8       15.45       14.43      2.90 o 
   6   1   8       25.29       22.02      4.40 o 
   7   1   8       53.54       48.94      4.16 o 
   8   1   8       87.02       75.63      4.91 o 
   9   1   8        9.47       17.03     14.76 o 
  10   1   8        0.18       -2.11      8.08 o 
  11   1   8        0.39       -5.04     12.32 o 
  -9   2   8      238.28      252.80     39.01 o 
  -8   2   8      575.35      551.72     17.48 o 
  -7   2   8      789.79      822.81     18.23 o 
  -6   2   8      823.08      878.66     17.50 o 
  -5   2   8     2896.48     2904.50     78.51 o 
  -4   2   8     2699.31     2819.71     86.28 o 
  -3   2   8     5215.48     4990.73    127.71 o 
  -2   2   8     5388.13     5128.78    130.55 o 
  -1   2   8     7614.63     7546.11    151.83 o 
   0   2   8     5791.85     5672.94    117.41 o 
   1   2   8     6407.57     6202.13    108.84 o 
   2   2   8      308.07      210.12     19.82 o 
   3   2   8     4242.96     4451.08     78.96 o 
   4   2   8     1279.12     1272.25     29.36 o 
   5   2   8      285.73      265.15     14.12 o 
   6   2   8       23.55       15.37      6.52 o 
   7   2   8      113.62      137.32      7.51 o 
   8   2   8       33.02       34.72      7.12 o 
   9   2   8      185.77      185.40      9.39 o 
  10   2   8        1.72        6.95      2.32 o 
  11   2   8      185.22      208.58     25.79 o 
  -9   3   8      122.58      119.03     26.52 o 
  -8   3   8      177.02      189.48     31.11 o 
  -7   3   8      128.30      164.50     10.95 o 
  -6   3   8     2181.13     2196.39     64.71 o 
  -5   3   8      728.83      709.24     23.97 o 
  -4   3   8     1914.13     1905.90     46.41 o 
  -3   3   8     1889.39     1862.05     33.92 o 
  -2   3   8     3826.61     3771.41     68.80 o 
  -1   3   8     4904.83     4856.56     85.32 o 
   0   3   8     1801.08     1615.51     36.81 o 
   1   3   8     6440.52     6613.01    131.03 o 
   2   3   8      313.41      279.59      9.49 o 
   3   3   8      326.11      293.15     11.30 o 
   4   3   8      165.08      174.76      5.88 o 
   5   3   8        9.49       21.91      7.55 o 
   6   3   8      233.54      252.54     23.44 o 
   7   3   8        5.03        3.03      4.94 o 
   8   3   8      264.99      288.94     10.66 o 
   9   3   8      113.13      112.95      6.45 o 
  10   3   8      165.85      165.77     21.49 o 
  11   3   8       88.43       83.59     13.73 o 
  12   3   8      215.86      211.38     31.36 o 
  -8   4   8        9.05       14.11     19.18 o 
  -7   4   8       24.12       25.36      9.27 o 
  -6   4   8       29.01       30.84      5.89 o 
  -5   4   8        0.90        1.47     11.14 o 
  -4   4   8      318.05      300.91     12.71 o 
  -3   4   8       19.95       13.12      4.05 o 
  -2   4   8      369.83      361.73     12.54 o 
  -1   4   8      191.56      180.86      5.53 o 
   0   4   8     1031.04     1081.48     20.90 o 
   1   4   8      485.24      442.26      9.20 o 
   2   4   8     1018.29     1054.17     21.78 o 
   3   4   8      683.38      675.79     15.60 o 
   4   4   8      452.34      425.39     16.66 o 
   5   4   8      438.27      402.33     15.70 o 
   6   4   8      323.57      316.31     19.79 o 
   7   4   8      798.47      780.61     25.10 o 
   8   4   8      190.02      184.84      8.26 o 
   9   4   8       42.47       28.69      6.55 o 
  10   4   8      370.48      363.79     15.78 o 
  11   4   8      234.00      233.93     15.47 o 
  12   4   8      121.95      118.87     34.21 o 
  -7   5   8       54.97       55.87     18.06 o 
  -6   5   8      106.82      127.00     10.20 o 
  -5   5   8      226.02      215.43     13.27 o 
  -4   5   8      141.07      151.57     10.25 o 
  -3   5   8       32.71       25.88      4.93 o 
  -2   5   8     1217.37     1286.76     34.73 o 
  -1   5   8      177.24      172.10      8.70 o 
   0   5   8      208.70      216.40     13.29 o 
   1   5   8        6.12        5.87      3.68 o 
   2   5   8      215.24      208.91      7.43 o 
   3   5   8       81.50       83.21      5.41 o 
   4   5   8       59.31       60.45      6.46 o 
   5   5   8      278.03      336.03     23.97 o 
   6   5   8        0.17        9.50      5.47 o 
   7   5   8       76.03       73.33      9.91 o 
   8   5   8      173.52      148.61     11.92 o 
   9   5   8      112.31       96.54      7.86 o 
  10   5   8        0.01       -1.14      8.59 o 
  11   5   8        1.89        3.76      4.23 o 
  12   5   8        4.79      -12.73     13.31 o 
  -7   6   8      180.18      114.39     31.56 o 
  -6   6   8      345.57      343.15     74.57 o 
  -5   6   8      634.04      656.34     28.25 o 
  -4   6   8      987.88     1055.48     38.27 o 
  -3   6   8     1715.90     1884.37     50.59 o 
  -2   6   8     1037.24     1161.77     35.14 o 
  -1   6   8     2856.41     2871.51     88.36 o 
   0   6   8     3611.34     3754.65     74.07 o 
   1   6   8     3622.00     3682.56     62.32 o 
   2   6   8     3511.13     3598.31     67.74 o 
   3   6   8     4377.99     4514.52     83.15 o 
   4   6   8      983.71      996.87     29.23 o 
   5   6   8     1292.72     1422.78     49.72 o 
   6   6   8      543.09      522.82     25.12 o 
   7   6   8      511.70      523.46     25.73 o 
   8   6   8       15.65       16.28      6.83 o 
   9   6   8      337.43      359.59     18.82 o 
  10   6   8       85.49       87.15     10.02 o 
  11   6   8       47.67       37.05     15.63 o 
  12   6   8        2.38       26.58     13.87 o 
  -6   7   8      203.44      193.96     31.57 o 
  -5   7   8      349.78      389.14     21.32 o 
  -4   7   8      363.86      396.81     18.61 o 
  -3   7   8      776.04      793.64     28.39 o 
  -2   7   8     2132.73     2259.50     61.84 o 
  -1   7   8      969.66     1061.59     32.25 o 
   0   7   8     2726.15     2707.47     58.75 o 
   1   7   8     2476.36     2666.14     52.01 o 
   2   7   8     3275.94     3475.95     65.40 o 
   3   7   8      642.99      626.50     15.83 o 
   4   7   8      424.19      480.99     24.22 o 
   5   7   8      318.87      336.80     14.88 o 
   6   7   8      176.82      202.73     15.54 o 
   7   7   8        6.17        6.04      7.42 o 
   8   7   8      243.63      261.95     15.20 o 
   9   7   8        7.38       16.48      7.30 o 
  10   7   8        8.10       25.14     13.71 o 
  11   7   8       74.13       34.09     14.44 o 
  12   7   8       45.96       29.99     20.18 o 
  -5   8   8       51.37       76.16     18.05 o 
  -4   8   8      124.10      104.92     10.63 o 
  -3   8   8        2.73        9.11      6.34 o 
  -2   8   8       23.78       20.91      7.43 o 
  -1   8   8      144.48      159.12     12.41 o 
   0   8   8        7.38        0.63      2.74 o 
   1   8   8      273.59      301.39     11.10 o 
   2   8   8      140.25      158.02      7.73 o 
   3   8   8      229.20      243.12     10.38 o 
   4   8   8      612.46      655.45     18.44 o 
   5   8   8      109.47      110.69      8.64 o 
   6   8   8      563.90      603.24     23.23 o 
   7   8   8       11.41       22.39      8.59 o 
   8   8   8       97.83      109.35     10.36 o 
   9   8   8      100.50       94.18     11.44 o 
  10   8   8       61.13       78.52     14.89 o 
  11   8   8      112.86      109.00     24.22 o 
  12   8   8      154.98      139.34     32.24 o 
  -4   9   8       56.07       70.36     16.44 o 
  -3   9   8      257.92      236.07     18.56 o 
  -2   9   8       19.85       17.20     11.35 o 
  -1   9   8       69.14       59.15      9.29 o 
   0   9   8      363.42      375.96     18.96 o 
   1   9   8       75.29       67.51      5.28 o 
   2   9   8      165.95      161.70      8.85 o 
   3   9   8        9.44       19.80      6.20 o 
   4   9   8        8.36        9.74      3.80 o 
   5   9   8       17.33        8.44      6.81 o 
   6   9   8       81.59       70.81     10.56 o 
   7   9   8       15.02       -1.18      6.80 o 
   8   9   8      174.54      173.33     33.38 o 
   9   9   8      388.50      370.05     21.74 o 
  10   9   8       45.28       31.40     11.27 o 
  11   9   8        0.01       17.85     21.30 o 
  12   9   8        6.51       13.22     16.09 o 
  -3  10   8      102.83       64.48     20.93 o 
  -2  10   8      326.22      282.52     23.53 o 
  -1  10   8      501.41      513.41     64.27 o 
   0  10   8      695.35      791.04     54.14 o 
   1  10   8      778.52      822.68     26.14 o 
   2  10   8     2074.78     2205.31     53.73 o 
   3  10   8      631.34      681.67     26.20 o 
   4  10   8     1027.60     1088.91     29.12 o 
   5  10   8      984.24     1043.64     36.36 o 
   6  10   8      639.78      767.66     30.58 o 
   7  10   8      306.35      308.77     26.86 o 
   8  10   8      406.80      387.18     21.90 o 
   9  10   8       42.51       35.78     11.94 o 
  10  10   8      377.68      387.68     29.90 o 
  11  10   8       21.67       23.00     23.57 o 
  12  10   8       35.73       62.57     19.52 o 
  -1  11   8      462.52      441.44    104.91 o 
   0  11   8      553.85      561.00     52.03 o 
   1  11   8      661.29      679.34     63.81 o 
   2  11   8      974.58      981.31     29.67 o 
   3  11   8      794.78      819.52     26.44 o 
   4  11   8      695.88      751.18     26.57 o 
   5  11   8      523.39      601.23     22.88 o 
   6  11   8      212.76      214.59     13.97 o 
   7  11   8      155.08      135.78     11.31 o 
   8  11   8       57.11       63.07     22.35 o 
   9  11   8       40.14       45.50     12.33 o 
  10  11   8        0.19       -0.61     20.73 o 
  11  11   8        0.64       -0.57     18.38 o 
   1  12   8       44.74       33.15     16.00 o 
   2  12   8       28.99       27.62      7.34 o 
   3  12   8      112.09      115.87     11.07 o 
   4  12   8       82.72       79.18      8.40 o 
   5  12   8       66.77       54.62     17.54 o 
   6  12   8        7.69       13.54      9.46 o 
   7  12   8       25.89       16.50      5.43 o 
   8  12   8       51.61       82.81     16.67 o 
   9  12   8        4.18       11.22     12.19 o 
  10  12   8       27.08       13.99     17.23 o 
   3  13   8        0.05        8.38      7.61 o 
   4  13   8       34.54        9.64      8.00 o 
   5  13   8        1.85        3.59     11.67 o 
   6  13   8        6.91        9.81      8.13 o 
   7  13   8        0.12        2.15     10.83 o 
   8  13   8       22.74        9.65     11.03 o 
  -5 -10   9       35.53       17.72     17.15 o 
  -4 -10   9        0.94       36.09     22.34 o 
  -3 -10   9       24.31       18.37     13.78 o 
  -7  -9   9      116.61       96.11     25.17 o 
  -6  -9   9      101.12      108.79     20.16 o 
  -5  -9   9       12.53       34.66      9.90 o 
  -4  -9   9        2.26       12.68     10.20 o 
  -3  -9   9       11.42       31.10     14.97 o 
  -2  -9   9        8.53       14.43     19.05 o 
  -1  -9   9        2.34       -9.85      9.85 o 
   0  -9   9        1.94        2.32      9.88 o 
  -9  -8   9        0.38       13.18     14.90 o 
  -8  -8   9      253.84      337.36     46.48 o 
  -7  -8   9      327.21      303.61     29.59 o 
  -6  -8   9       80.08       68.63      9.31 o 
  -5  -8   9      239.78      237.54     19.86 o 
  -4  -8   9      147.28      174.64     14.00 o 
  -3  -8   9      201.14      205.44     31.46 o 
  -2  -8   9      107.15       75.52     12.76 o 
  -1  -8   9      276.20      282.68     34.75 o 
   0  -8   9      285.01      239.63     27.40 o 
   1  -8   9      267.83      240.95     28.66 o 
   2  -8   9      386.94      146.13    204.13 o 
  -9  -7   9      191.20      143.31     29.35 o 
  -8  -7   9       71.39       47.22     19.00 o 
  -7  -7   9       14.60        0.44      9.90 o 
  -6  -7   9       89.15       95.08     16.05 o 
  -5  -7   9      415.69      392.23     33.13 o 
  -4  -7   9       86.89       55.74     10.77 o 
  -3  -7   9       88.05       92.46     15.23 o 
  -2  -7   9      124.88      134.19     13.26 o 
  -1  -7   9       84.05       80.72      7.18 o 
   0  -7   9      147.06      180.74     30.03 o 
   1  -7   9       92.84       60.58     22.17 o 
   2  -7   9       13.89        0.53      6.46 o 
   3  -7   9      147.85       51.98     86.81 o 
   4  -7   9       63.41       64.51     22.08 o 
 -10  -6   9      143.06      112.57     26.56 o 
  -9  -6   9      243.39      182.60     29.47 o 
  -8  -6   9      469.42      464.58     48.61 o 
  -7  -6   9      406.60      408.84     26.72 o 
  -6  -6   9      232.20      239.29     19.80 o 
  -5  -6   9      269.68      282.72     30.46 o 
  -4  -6   9      398.12      386.65     18.35 o 
  -3  -6   9       68.28       67.34     17.43 o 
  -2  -6   9        0.80       -2.92      8.63 o 
  -1  -6   9      557.31      526.91     27.33 o 
   0  -6   9      180.21      153.54     16.02 o 
   1  -6   9      174.43      165.94      7.64 o 
   2  -6   9        7.31        2.42      6.80 o 
   3  -6   9       50.36       39.04      9.09 o 
   4  -6   9       45.35       47.89     11.32 o 
   5  -6   9        0.37      -11.29     22.36 o 
 -10  -5   9      388.53      457.26     50.42 o 
  -9  -5   9      756.91      747.14     71.40 o 
  -8  -5   9      939.92     1137.71     81.38 o 
  -7  -5   9      887.13      891.55     65.77 o 
  -6  -5   9      808.57      876.40     40.26 o 
  -5  -5   9      735.41      818.45     33.31 o 
  -4  -5   9      233.36      259.08     26.07 o 
  -3  -5   9       32.21       58.06      9.82 o 
  -2  -5   9       29.87       45.87      9.32 o 
  -1  -5   9        2.41        5.70     10.65 o 
   0  -5   9       13.90        3.09     10.86 o 
   1  -5   9       95.14       95.06     27.55 o 
   2  -5   9        2.10       -6.43      9.38 o 
   3  -5   9       49.30       66.93     15.18 o 
   4  -5   9       38.64       39.20     13.38 o 
   5  -5   9      301.18      275.66     34.89 o 
   6  -5   9       89.17      101.72     15.04 o 
 -10  -4   9      187.93      212.15     34.87 o 
  -9  -4   9      428.74      518.90     53.00 o 
  -8  -4   9      257.35      225.66     28.57 o 
  -7  -4   9       65.27       77.63     18.09 o 
  -6  -4   9      568.50      571.37     22.39 o 
  -5  -4   9      801.51      893.09     68.31 o 
  -4  -4   9      391.52      420.81     19.68 o 
  -3  -4   9      180.62      175.98     32.05 o 
  -2  -4   9      739.51      789.91     26.00 o 
  -1  -4   9      251.54      291.20     13.36 o 
   0  -4   9      238.94      269.72     13.90 o 
   1  -4   9      355.93      407.23     20.59 o 
   2  -4   9      157.97      174.78     12.53 o 
   3  -4   9      817.96      887.45     31.39 o 
   4  -4   9      773.69      861.62     28.22 o 
   5  -4   9      642.75      669.14     32.17 o 
   6  -4   9      808.38      847.17     35.48 o 
   7  -4   9      768.34      767.08     50.66 o 
 -10  -3   9       11.79      -11.65     11.65 o 
  -9  -3   9        0.87       15.18     15.18 o 
  -8  -3   9      156.46      186.04     23.40 o 
  -7  -3   9       30.53       40.43     13.48 o 
  -6  -3   9      300.23      347.59     29.94 o 
  -5  -3   9      168.62      173.45     23.52 o 
  -4  -3   9     1056.32     1052.73     29.78 o 
  -3  -3   9      354.90      365.63     14.23 o 
  -2  -3   9      309.07      331.65     13.62 o 
  -1  -3   9      260.10      227.90     10.97 o 
   0  -3   9      143.99      142.50      9.05 o 
   1  -3   9       94.11       89.33      8.49 o 
   2  -3   9     1362.47     1361.02     33.60 o 
   3  -3   9       24.71       28.18      5.20 o 
   4  -3   9      389.57      418.88     15.49 o 
   5  -3   9      185.06      192.96     13.12 o 
   6  -3   9       90.29      103.09     11.25 o 
   7  -3   9       87.31       58.10     10.87 o 
   8  -3   9       44.30       39.66     15.74 o 
 -10  -2   9      250.42      161.34     18.71 o 
  -9  -2   9       39.64       71.94     17.55 o 
  -8  -2   9      481.45      446.52     42.25 o 
  -7  -2   9      281.10      222.24     25.28 o 
  -6  -2   9      414.92      398.78     26.24 o 
  -5  -2   9     1238.66     1261.99     45.69 o 
  -4  -2   9     2342.46     2525.94     85.92 o 
  -3  -2   9       10.37       16.15      3.68 o 
  -2  -2   9      458.86      453.53     14.91 o 
  -1  -2   9      118.14      116.30     26.87 o 
   0  -2   9      634.37      636.39     20.02 o 
   1  -2   9       41.20       53.16      7.85 o 
   2  -2   9      426.51      389.55     29.17 o 
   3  -2   9      270.40      293.89     10.64 o 
   4  -2   9       21.57       18.81      3.44 o 
   5  -2   9      209.35      183.95      8.90 o 
   6  -2   9        0.15       10.49      6.40 o 
   7  -2   9        2.35        6.80      6.39 o 
   8  -2   9       31.25        6.32     10.01 o 
   9  -2   9        8.82       24.22     11.39 o 
 -10  -1   9      756.54      775.65     54.99 o 
  -9  -1   9      680.24      681.76     35.27 o 
  -8  -1   9     1577.53     1737.08    109.41 o 
  -7  -1   9     1448.94     1389.30     60.37 o 
  -6  -1   9     2689.33     2754.62    216.05 o 
  -5  -1   9     1936.69     1995.78     69.69 o 
  -4  -1   9     1065.56     1037.88     37.97 o 
  -3  -1   9     2287.16     2205.70     66.56 o 
  -2  -1   9      481.19      478.70     14.66 o 
  -1  -1   9      756.55      799.19     28.71 o 
   0  -1   9        1.14        2.39      5.97 o 
   1  -1   9      637.81      673.08     25.15 o 
   2  -1   9        2.28       16.83      3.48 o 
   3  -1   9       64.43       89.33     15.33 o 
   4  -1   9       59.03       68.08      6.21 o 
   5  -1   9        0.54        1.10      3.67 o 
   6  -1   9      143.94      151.00      9.71 o 
   7  -1   9      315.09      315.61     15.79 o 
   8  -1   9      144.23      154.34     11.70 o 
   9  -1   9      277.09      267.09     37.88 o 
  10  -1   9      237.59      184.02     31.71 o 
 -10   0   9       32.45       33.16     22.44 o 
  -9   0   9      391.54      401.75     49.77 o 
  -8   0   9      351.24      346.91     19.76 o 
  -7   0   9      416.82      409.22     30.71 o 
  -6   0   9      558.62      544.42     29.77 o 
  -5   0   9      445.67      486.77     64.24 o 
  -4   0   9     1146.20     1188.92     52.51 o 
  -3   0   9     1500.30     1523.76     49.78 o 
  -2   0   9      691.38      684.69     15.21 o 
  -1   0   9     1061.23     1108.42     36.07 o 
   0   0   9      101.75      116.06      9.84 o 
   1   0   9      140.31      163.08     13.18 o 
   2   0   9       95.71      105.45      6.31 o 
   3   0   9      475.99      503.74     16.76 o 
   4   0   9      289.42      310.62     12.06 o 
   5   0   9      923.35      997.48     24.79 o 
   6   0   9     1532.41     1562.39     38.46 o 
   7   0   9      390.52      388.91     12.11 o 
   8   0   9     1037.65     1044.00     39.82 o 
   9   0   9      615.45      634.85     28.67 o 
  10   0   9      722.59      680.52     71.77 o 
  -9   1   9       18.49       24.21     10.75 o 
  -8   1   9        2.59        9.38      8.43 o 
  -7   1   9       83.94       84.12     14.71 o 
  -6   1   9       81.34      115.57     13.10 o 
  -5   1   9      140.33      141.38     11.70 o 
  -4   1   9      901.73      918.71     34.03 o 
  -3   1   9       53.71       48.82      7.57 o 
  -2   1   9     1209.52     1394.85     61.33 o 
  -1   1   9      115.94       96.87      7.30 o 
   0   1   9      640.64      604.69     17.61 o 
   1   1   9      661.21      641.95     22.67 o 
   2   1   9      490.41      520.03     12.71 o 
   3   1   9      713.14      724.17     36.22 o 
   4   1   9      114.61      111.55     11.61 o 
   5   1   9      140.33      132.27      8.15 o 
   6   1   9     1114.89     1177.20     27.56 o 
   7   1   9       56.61       52.95      6.92 o 
   8   1   9      251.78      256.93     10.27 o 
   9   1   9      264.34      251.91     11.72 o 
  10   1   9      102.82       79.55     32.16 o 
  11   1   9       82.33       77.99     13.86 o 
  -9   2   9      125.20      132.40     30.55 o 
  -8   2   9      211.40      217.25     20.19 o 
  -7   2   9      159.24      159.91      9.57 o 
  -6   2   9      622.71      617.13     20.54 o 
  -5   2   9      707.88      644.59     27.14 o 
  -4   2   9      297.47      289.28     17.10 o 
  -3   2   9     1349.93     1349.71     74.74 o 
  -2   2   9      583.56      607.20     25.47 o 
  -1   2   9        2.90        0.84      2.27 o 
   0   2   9     1711.81     1689.55     33.43 o 
   1   2   9      196.83      213.59     12.00 o 
   2   2   9      544.32      520.00     16.28 o 
   3   2   9      183.25      167.49      7.89 o 
   4   2   9      227.95      223.65      8.02 o 
   5   2   9        0.36       -2.56      3.90 o 
   6   2   9      848.65      899.69     22.85 o 
   7   2   9       77.06       80.36     10.02 o 
   8   2   9       17.88       14.65      5.99 o 
   9   2   9      162.90      158.79      8.30 o 
  10   2   9       64.10       50.39      5.67 o 
  11   2   9        0.01      -10.12     12.93 o 
  -8   3   9      554.41      528.95     56.64 o 
  -7   3   9     1070.96     1182.08     49.80 o 
  -6   3   9     1860.03     1990.04     51.65 o 
  -5   3   9     1081.47     1099.47     36.41 o 
  -4   3   9     4062.13     4108.24     63.95 o 
  -3   3   9     2510.77     2461.47     43.09 o 
  -2   3   9     2066.10     1910.26     37.72 o 
  -1   3   9     2453.42     2412.55     52.27 o 
   0   3   9     1064.81     1003.50     24.48 o 
   1   3   9      603.70      543.44     31.34 o 
   2   3   9     1031.32     1044.12     47.28 o 
   3   3   9       98.44       94.32      6.49 o 
   4   3   9       15.75       19.74      4.50 o 
   5   3   9      207.55      223.87      9.39 o 
   6   3   9        0.63        4.23      5.58 o 
   7   3   9      216.52      242.34     13.48 o 
   8   3   9       65.10       68.36      6.40 o 
   9   3   9       58.36       82.52      9.87 o 
  10   3   9      165.61      166.36      9.57 o 
  11   3   9      117.48      119.37     14.96 o 
  -8   4   9      154.70       77.93     30.50 o 
  -7   4   9      255.06      301.33     45.06 o 
  -6   4   9      374.50      363.23     17.32 o 
  -5   4   9      397.19      401.76     21.87 o 
  -4   4   9     1185.03     1201.45     39.84 o 
  -3   4   9     1571.76     1651.42     43.21 o 
  -2   4   9      413.30      395.46     10.95 o 
  -1   4   9     1079.17     1102.33     21.85 o 
   0   4   9      700.23      741.87     17.95 o 
   1   4   9      161.57      148.40      6.19 o 
   2   4   9       69.59       65.73      5.51 o 
   3   4   9      511.03      562.08     23.83 o 
   4   4   9      342.67      340.44      7.28 o 
   5   4   9        3.58        3.58      5.83 o 
   6   4   9       92.22      107.62     16.61 o 
   7   4   9      281.96      269.75     14.88 o 
   8   4   9      467.01      487.18     16.70 o 
   9   4   9      847.50      896.72     22.48 o 
  10   4   9      814.17      831.81     29.19 o 
  11   4   9      633.70      668.98     27.06 o 
  12   4   9      320.61      348.81     41.79 o 
  -7   5   9        8.58       -8.47     12.42 o 
  -6   5   9        0.52       -1.29      5.16 o 
  -5   5   9       61.36       42.96      7.08 o 
  -4   5   9        0.20       13.68      9.57 o 
  -3   5   9       67.56       56.66      6.47 o 
  -2   5   9      462.61      456.47     17.26 o 
  -1   5   9     1705.48     1765.18     42.90 o 
   0   5   9       11.13       12.69      3.38 o 
   1   5   9      587.47      644.87     18.09 o 
   2   5   9       64.23       57.61      6.20 o 
   3   5   9      296.58      307.15      9.11 o 
   4   5   9      138.31      130.71      8.09 o 
   5   5   9      575.61      590.16     19.23 o 
   6   5   9      546.67      578.80     21.69 o 
   7   5   9       35.78       24.14      7.71 o 
   8   5   9      604.44      647.29     31.61 o 
   9   5   9      122.13      123.10     12.02 o 
  10   5   9       50.76       78.52     28.14 o 
  11   5   9      167.40      170.04     13.74 o 
  -6   6   9      166.22      178.55     32.77 o 
  -5   6   9      199.12      204.00     13.63 o 
  -4   6   9      187.93      208.44     18.09 o 
  -3   6   9      376.37      391.33     17.01 o 
  -2   6   9      355.67      389.15     25.45 o 
  -1   6   9      841.09      880.73     39.07 o 
   0   6   9       23.66       23.17      4.50 o 
   1   6   9      915.88      943.36     31.74 o 
   2   6   9      587.85      583.84     18.13 o 
   3   6   9        2.26        5.47      5.41 o 
   4   6   9      151.01      157.71     16.75 o 
   5   6   9      500.49      552.99     22.88 o 
   6   6   9       36.82       30.15     11.04 o 
   7   6   9       27.47       47.35      8.63 o 
   8   6   9      307.16      296.49     19.31 o 
   9   6   9      309.73      302.00     23.31 o 
  10   6   9       15.72       16.68      8.39 o 
  11   6   9       97.08      140.82     27.24 o 
  12   6   9       10.81       20.24     15.61 o 
  -6   7   9      259.87      202.55     35.55 o 
  -5   7   9      615.15      594.82     30.38 o 
  -4   7   9     1104.11     1172.34     43.12 o 
  -3   7   9     1478.86     1687.82     74.77 o 
  -2   7   9     2270.75     2341.10     60.48 o 
  -1   7   9     1004.28     1131.74     34.91 o 
   0   7   9     3012.31     3195.90     68.52 o 
   1   7   9      401.71      436.93     11.97 o 
   2   7   9      292.48      308.58     10.84 o 
   3   7   9     1064.95     1145.64     27.45 o 
   4   7   9     1595.23     1714.99     37.27 o 
   5   7   9        2.42        8.00      4.30 o 
   6   7   9      331.80      313.31     19.60 o 
   7   7   9       20.48       30.25      9.90 o 
   8   7   9       19.52       16.27      8.54 o 
   9   7   9        3.15        7.19      6.80 o 
  10   7   9       64.74       52.52     21.84 o 
  11   7   9      121.10      139.03     20.96 o 
  12   7   9      116.56       76.21     20.79 o 
  -5   8   9      265.12      243.92     44.04 o 
  -4   8   9      299.10      321.57     19.02 o 
  -3   8   9      175.75      162.22     19.22 o 
  -2   8   9      691.27      784.47     30.64 o 
  -1   8   9      863.27      893.60     40.83 o 
   0   8   9      387.74      446.13     16.37 o 
   1   8   9      637.13      680.64     18.01 o 
   2   8   9      532.07      576.63     17.38 o 
   3   8   9       15.59       17.57      3.72 o 
   4   8   9       47.76       57.90      4.80 o 
   5   8   9       57.97       57.28      8.06 o 
   6   8   9       18.77       11.90      8.19 o 
   7   8   9       69.96       75.04     11.10 o 
   8   8   9       41.83       63.18     23.66 o 
   9   8   9      113.31      166.73     20.68 o 
  10   8   9      112.90       90.78     19.65 o 
  11   8   9      301.40      339.32     27.98 o 
  12   8   9      225.93      269.22     39.77 o 
  -4   9   9       37.00       21.47     22.60 o 
  -3   9   9      123.10       96.87     11.79 o 
  -2   9   9        7.53        6.33      7.01 o 
  -1   9   9       82.61       70.48      9.72 o 
   0   9   9      139.07      147.77     13.95 o 
   1   9   9      307.26      296.19     21.11 o 
   2   9   9        4.21        0.41      3.55 o 
   3   9   9      129.06      135.25     10.19 o 
   4   9   9       35.35       42.28      4.99 o 
   5   9   9      168.66      160.70     18.31 o 
   6   9   9       12.70        6.02      5.76 o 
   7   9   9      469.97      485.04     28.14 o 
   8   9   9       36.98       30.76     13.79 o 
   9   9   9       29.75       19.69      9.32 o 
  10   9   9      204.96      216.83     44.85 o 
  11   9   9       52.98       50.80     14.86 o 
  12   9   9       48.02       54.67     25.89 o 
  -2  10   9      251.40      236.76     32.81 o 
  -1  10   9       42.59       61.76     10.57 o 
   0  10   9      186.07      210.44     17.77 o 
   1  10   9       34.19       46.77     10.38 o 
   2  10   9       98.62       97.48     12.49 o 
   3  10   9       51.78       34.93      6.30 o 
   4  10   9       27.86       14.18      7.58 o 
   5  10   9      331.01      284.37     19.86 o 
   6  10   9        9.62       -3.73      6.31 o 
   7  10   9      219.22      249.86     35.09 o 
   8  10   9      194.00      214.45     16.25 o 
   9  10   9        0.50       24.91     12.24 o 
  10  10   9       25.16       23.16     46.91 o 
  11  10   9       53.49       34.64     19.25 o 
  -1  11   9      639.96      549.56    130.20 o 
   0  11   9      481.31      510.95     85.36 o 
   1  11   9      540.74      506.23     47.51 o 
   2  11   9      692.99      649.15     23.89 o 
   3  11   9      382.03      407.48     28.26 o 
   4  11   9      492.72      495.83     20.34 o 
   5  11   9      281.77      298.52     25.98 o 
   6  11   9      207.80      168.08     14.24 o 
   7  11   9       80.46       98.03     26.05 o 
   8  11   9       37.98       51.05      9.37 o 
   9  11   9       25.63       31.67     17.23 o 
  10  11   9       51.12       41.40     21.56 o 
  11  11   9       17.63       39.00     42.61 o 
   1  12   9      284.64      277.90     35.46 o 
   2  12   9      160.89       75.35     13.62 o 
   3  12   9      152.34      122.44     15.02 o 
   4  12   9       42.86       56.34     14.35 o 
   5  12   9       73.21       45.27     12.52 o 
   6  12   9       30.09       62.90     17.95 o 
   7  12   9        6.70      -10.36     16.80 o 
   8  12   9        2.94        3.92      8.60 o 
   9  12   9        3.54       12.30     16.85 o 
  10  12   9        9.95        9.28     13.40 o 
   3  13   9        0.74       -7.56     15.71 o 
   4  13   9       58.70       14.24     21.50 o 
   5  13   9       29.30       38.01     11.97 o 
   6  13   9        0.30       -0.91      8.92 o 
   7  13   9       47.70       33.77     11.45 o 
   8  13   9        4.65       19.32     14.83 o 
  -6  -9  10       30.34       39.52     25.20 o 
  -5  -9  10        1.02       -3.50      9.03 o 
  -4  -9  10        0.67       18.39     14.37 o 
  -3  -9  10        1.63       -1.73     17.28 o 
  -2  -9  10       19.79       15.59     19.06 o 
  -1  -9  10        8.86       19.11     13.32 o 
  -8  -8  10      203.81      212.21     37.85 o 
  -7  -8  10        2.88      -14.35     14.35 o 
  -6  -8  10       22.77       23.42     10.22 o 
  -5  -8  10        0.89        2.65      6.63 o 
  -4  -8  10       21.76       21.72      7.32 o 
  -3  -8  10       32.33       37.73     20.45 o 
  -2  -8  10       79.27       69.36     14.31 o 
  -1  -8  10      338.86      363.85     36.61 o 
   0  -8  10      109.09      107.22     19.23 o 
   1  -8  10      462.80      444.17     41.51 o 
   2  -8  10      319.20      340.85     43.19 o 
  -9  -7  10      174.03      163.33     28.76 o 
  -8  -7  10       63.26       73.68     21.30 o 
  -7  -7  10      260.30      292.24     40.93 o 
  -6  -7  10      254.14      326.27     23.23 o 
  -5  -7  10      157.54      178.32     16.58 o 
  -4  -7  10      206.99      209.91     28.84 o 
  -3  -7  10      535.93      507.57     31.98 o 
  -2  -7  10      428.58      442.10     19.58 o 
  -1  -7  10      316.58      335.11     17.39 o 
   0  -7  10      436.23      478.79     37.34 o 
   1  -7  10      724.39      796.73     62.78 o 
   2  -7  10      500.62      495.77     35.57 o 
   3  -7  10      532.81      627.69     58.97 o 
  -9  -6  10       12.51       28.28     16.16 o 
  -8  -6  10       51.84       38.72     16.76 o 
  -7  -6  10       17.23      -15.61     15.61 o 
  -6  -6  10       11.70        7.69     13.62 o 
  -5  -6  10        0.17       25.33      9.21 o 
  -4  -6  10       23.15       20.07      6.34 o 
  -3  -6  10        0.37        0.63      5.00 o 
  -2  -6  10       59.91       44.31      9.68 o 
  -1  -6  10       72.48       87.78     15.12 o 
   0  -6  10      227.08      211.11     15.18 o 
   1  -6  10       64.68       51.87      8.40 o 
   2  -6  10       29.97       10.00     13.25 o 
   3  -6  10       15.85       10.02      7.65 o 
   4  -6  10      143.45      139.29     22.15 o 
   5  -6  10        0.20       34.75     20.27 o 
  -9  -5  10      174.23      117.05     26.65 o 
  -8  -5  10      476.70      519.52     53.40 o 
  -7  -5  10       38.38       61.57     14.52 o 
  -6  -5  10      362.72      392.33     21.64 o 
  -5  -5  10      129.71      131.77     12.31 o 
  -4  -5  10       10.78        4.23     12.84 o 
  -3  -5  10      286.84      276.02     19.50 o 
  -2  -5  10       82.52       71.01      7.13 o 
  -1  -5  10       36.84       34.72      6.74 o 
   0  -5  10       18.64       25.02      6.21 o 
   1  -5  10        1.87        9.99     13.94 o 
   2  -5  10       72.92       72.99      8.28 o 
   3  -5  10        0.63       -0.44      7.81 o 
   4  -5  10      173.44      178.80     18.36 o 
   5  -5  10        2.83       18.59     12.20 o 
   6  -5  10       29.01        1.15     11.55 o 
 -10  -4  10      219.51      148.56     32.50 o 
  -9  -4  10      308.24      259.92     38.97 o 
  -8  -4  10      455.14      528.40     50.10 o 
  -7  -4  10      128.38       98.57     18.66 o 
  -6  -4  10      383.88      429.53     40.92 o 
  -5  -4  10       92.66       76.58      8.44 o 
  -4  -4  10      447.13      452.61     37.72 o 
  -3  -4  10        8.87       11.19      5.93 o 
  -2  -4  10        7.29       11.10      4.32 o 
  -1  -4  10       25.98       24.24      5.27 o 
   0  -4  10       74.40       79.07     21.37 o 
   1  -4  10      339.66      384.72     48.37 o 
   2  -4  10      606.82      655.18     24.36 o 
   3  -4  10      843.67      855.32     33.82 o 
   4  -4  10     1033.25     1082.28     37.16 o 
   5  -4  10      533.02      517.70     32.37 o 
   6  -4  10      940.13      905.70    105.68 o 
   7  -4  10      365.81      341.12     29.32 o 
 -10  -3  10      150.62      108.74     27.91 o 
  -9  -3  10      338.10      416.30     40.81 o 
  -8  -3  10      140.57      119.17     22.20 o 
  -7  -3  10      365.52      341.91     31.61 o 
  -6  -3  10      724.46      676.69     45.78 o 
  -5  -3  10       60.43       67.20     14.97 o 
  -4  -3  10      108.09      120.46     11.58 o 
  -3  -3  10      645.72      708.15     23.59 o 
  -2  -3  10      584.54      660.53     23.42 o 
  -1  -3  10      807.33      809.82     29.53 o 
   0  -3  10     1087.02     1136.62     33.64 o 
   1  -3  10     1522.86     1613.69     44.88 o 
   2  -3  10      656.80      706.74     24.11 o 
   3  -3  10      714.98      796.56     27.66 o 
   4  -3  10     1568.33     1629.39     50.46 o 
   5  -3  10     1104.41     1144.10     34.18 o 
   6  -3  10      871.20      899.63     40.31 o 
   7  -3  10      778.12      743.89     36.92 o 
   8  -3  10      831.70      791.35    102.40 o 
 -10  -2  10        0.01       49.46     22.11 o 
  -9  -2  10        2.06       30.35     14.59 o 
  -8  -2  10        2.52       22.24     16.39 o 
  -7  -2  10       19.57       12.32     17.02 o 
  -6  -2  10        2.77        5.88     27.63 o 
  -5  -2  10      425.67      412.74     23.95 o 
  -4  -2  10      141.28      173.61     13.91 o 
  -3  -2  10       22.75       31.84      5.68 o 
  -2  -2  10      203.72      200.76     10.10 o 
  -1  -2  10      555.01      646.07     26.86 o 
   0  -2  10        1.89       -0.26      5.17 o 
   1  -2  10       18.03       16.29      9.20 o 
   2  -2  10       16.59       14.97      6.85 o 
   3  -2  10      349.46      316.32     16.75 o 
   4  -2  10        1.03       -1.14      3.55 o 
   5  -2  10       50.34       38.69      6.15 o 
   6  -2  10      191.17      169.00      9.99 o 
   7  -2  10        5.16       12.78     15.53 o 
   8  -2  10      132.80      121.56     25.33 o 
  -9  -1  10      452.15      414.23     69.37 o 
  -8  -1  10      404.51      471.78     35.76 o 
  -7  -1  10      607.29      565.67     32.02 o 
  -6  -1  10      262.44      185.63     23.57 o 
  -5  -1  10      169.43      141.39     13.58 o 
  -4  -1  10     1396.87     1463.32     55.00 o 
  -3  -1  10       47.97       58.77     10.04 o 
  -2  -1  10      456.03      447.30     19.17 o 
  -1  -1  10      776.10      746.93     29.15 o 
   0  -1  10       17.47       12.66      5.93 o 
   1  -1  10        2.87        2.06      8.44 o 
   2  -1  10        7.04       16.51      5.66 o 
   3  -1  10      284.45      283.61     13.47 o 
   4  -1  10       43.12       44.94      5.66 o 
   5  -1  10       96.34       77.86      7.28 o 
   6  -1  10      390.32      371.86     12.41 o 
   7  -1  10        1.07       21.63     14.72 o 
   8  -1  10       39.97       29.78      7.79 o 
   9  -1  10       11.73       13.62      8.72 o 
  -9   0  10      568.01      600.41     46.99 o 
  -8   0  10      427.45      395.29     27.18 o 
  -7   0  10      843.74      826.16     51.76 o 
  -6   0  10      555.34      625.22     33.61 o 
  -5   0  10     1867.99     1948.58     66.86 o 
  -4   0  10        3.60        2.04      8.26 o 
  -3   0  10      101.74      124.44     12.76 o 
  -2   0  10       57.71       79.61      6.98 o 
  -1   0  10      137.31      169.43     12.36 o 
   0   0  10      195.41      233.91     21.25 o 
   1   0  10       83.41      102.43      9.33 o 
   2   0  10      262.14      284.69     10.06 o 
   3   0  10      119.28      137.95      9.41 o 
   4   0  10      907.45      922.83     32.87 o 
   5   0  10      672.20      687.12     27.10 o 
   6   0  10      895.72      940.86     26.31 o 
   7   0  10      726.55      745.78     21.04 o 
   8   0  10     1343.94     1397.56     49.09 o 
   9   0  10      544.81      543.44     27.52 o 
  10   0  10      406.22      419.59     69.90 o 
  -9   1  10       91.80      150.82     36.75 o 
  -8   1  10      230.78      219.84     13.35 o 
  -7   1  10      303.73      317.25     14.40 o 
  -6   1  10      437.44      392.92     35.23 o 
  -5   1  10      156.71      216.23     16.06 o 
  -4   1  10      619.75      670.94     39.37 o 
  -3   1  10      183.49      193.16     13.40 o 
  -2   1  10      429.95      428.75     20.58 o 
  -1   1  10     1224.08     1324.29     32.98 o 
   0   1  10      331.49      350.53     12.35 o 
   1   1  10      852.50      798.94     32.61 o 
   2   1  10     1108.54     1094.59     24.70 o 
   3   1  10     1157.70     1148.24     32.55 o 
   4   1  10     1626.48     1654.90     41.20 o 
   5   1  10      997.73      995.85     27.47 o 
   6   1  10     2157.05     2310.44     64.71 o 
   7   1  10     1388.68     1371.95     37.30 o 
   8   1  10     1594.72     1671.18     38.09 o 
   9   1  10      971.81     1014.81     43.76 o 
  10   1  10      459.27      431.51     26.54 o 
  -9   2  10       30.38       18.11     16.41 o 
  -8   2  10        0.00        3.95      8.43 o 
  -7   2  10        8.21       12.25      3.69 o 
  -6   2  10       73.99       62.08      7.40 o 
  -5   2  10       62.78       56.83      9.79 o 
  -4   2  10      118.12      124.05     12.11 o 
  -3   2  10      167.03      179.07     13.38 o 
  -2   2  10       59.30       47.34      3.62 o 
  -1   2  10      347.30      363.66     12.09 o 
   0   2  10      835.19      880.15     21.13 o 
   1   2  10     1368.44     1445.97     37.76 o 
   2   2  10       62.79       99.52     17.34 o 
   3   2  10       14.32       17.05      8.46 o 
   4   2  10       39.12       47.30      5.53 o 
   5   2  10      863.42      851.52     27.43 o 
   6   2  10      132.28      126.50      7.01 o 
   7   2  10      274.11      268.76     11.83 o 
   8   2  10       16.48       12.27      3.38 o 
   9   2  10      108.61       90.56     13.84 o 
  10   2  10      183.97      175.41     26.68 o 
  11   2  10       92.11       74.86     12.89 o 
  -8   3  10      251.07      204.47     27.75 o 
  -7   3  10      400.73      403.30     26.56 o 
  -6   3  10      214.04      173.27     27.51 o 
  -5   3  10      925.65      926.91     35.13 o 
  -4   3  10      480.43      460.07     15.46 o 
  -3   3  10      552.00      534.85     54.17 o 
  -2   3  10      541.87      507.99     18.90 o 
  -1   3  10      892.12      951.76     22.74 o 
   0   3  10      393.07      378.05     12.79 o 
   1   3  10        0.67        8.22      4.43 o 
   2   3  10      744.53      745.51     20.17 o 
   3   3  10      167.06      166.59      6.75 o 
   4   3  10       21.60       21.67      3.31 o 
   5   3  10      967.90      979.74     22.04 o 
   6   3  10       62.74       60.88      4.74 o 
   7   3  10      205.82      216.68     20.24 o 
   8   3  10       78.33       71.93      7.07 o 
   9   3  10       96.52       85.47      7.16 o 
  10   3  10       26.82       37.09      9.01 o 
  11   3  10        1.73       -7.60      7.60 o 
  -7   4  10      801.23      780.35     47.47 o 
  -6   4  10      541.18      511.46     32.33 o 
  -5   4  10     1200.55     1313.99     48.01 o 
  -4   4  10      437.62      409.15     16.58 o 
  -3   4  10      574.46      617.11     21.00 o 
  -2   4  10      333.17      303.75      9.05 o 
  -1   4  10      545.13      582.91     13.13 o 
   0   4  10       14.77       11.59      6.33 o 
   1   4  10       10.28       11.27      4.54 o 
   2   4  10       71.82       78.87      8.59 o 
   3   4  10       19.25       25.77      4.89 o 
   4   4  10      164.56      166.23      6.38 o 
   5   4  10      888.82     1009.01     25.29 o 
   6   4  10      612.34      613.37     18.96 o 
   7   4  10      464.21      448.62     25.23 o 
   8   4  10      685.61      684.26     27.30 o 
   9   4  10      358.94      399.92     16.50 o 
  10   4  10      670.12      680.73     34.49 o 
  11   4  10      396.27      416.97     23.95 o 
  -7   5  10      133.02      105.12     26.56 o 
  -6   5  10      187.65      209.17     18.73 o 
  -5   5  10      465.05      419.01     20.38 o 
  -4   5  10      238.91      232.32     12.50 o 
  -3   5  10      397.41      423.17     16.59 o 
  -2   5  10      301.59      319.36     13.95 o 
  -1   5  10        0.96        9.66      5.34 o 
   0   5  10      542.27      582.08     13.94 o 
   1   5  10      419.24      446.02     11.14 o 
   2   5  10      175.17      176.92      8.00 o 
   3   5  10      286.99      304.79     18.10 o 
   4   5  10      642.92      667.40     14.79 o 
   5   5  10      801.29      828.61     22.76 o 
   6   5  10      462.42      427.04     15.83 o 
   7   5  10     1992.79     2047.41     53.71 o 
   8   5  10      779.90      758.79     25.94 o 
   9   5  10     1037.73     1075.42     38.29 o 
  10   5  10     1217.28     1257.88     64.44 o 
  11   5  10      599.37      610.69     32.60 o 
  12   5  10      618.33      619.45     66.13 o 
  -6   6  10        0.03       41.83     15.83 o 
  -5   6  10       43.78       36.53      6.94 o 
  -4   6  10       44.34       34.30      7.78 o 
  -3   6  10       43.98       35.73      5.52 o 
  -2   6  10       87.15       95.24      8.00 o 
  -1   6  10        6.73       12.94      4.32 o 
   0   6  10       93.59      109.56      8.41 o 
   1   6  10       47.17       41.25      4.72 o 
   2   6  10      366.75      387.69     15.70 o 
   3   6  10        2.70        4.94      3.05 o 
   4   6  10        4.01        7.41      2.18 o 
   5   6  10       35.31       37.84      7.30 o 
   6   6  10      115.29      119.58      9.57 o 
   7   6  10        0.27        2.55      6.27 o 
   8   6  10       80.71       90.95     11.94 o 
   9   6  10      610.83      570.83     32.89 o 
  10   6  10        0.18       18.00     14.52 o 
  11   6  10       91.53       88.17     16.56 o 
  12   6  10       18.64       24.88     24.31 o 
  -5   7  10      399.60      418.08     45.83 o 
  -4   7  10      139.73      155.70     25.39 o 
  -3   7  10      410.22      476.29     21.40 o 
  -2   7  10      138.48      166.59     11.15 o 
  -1   7  10      174.74      200.36     10.30 o 
   0   7  10      849.42      883.92     27.49 o 
   1   7  10      463.39      451.61     12.77 o 
   2   7  10      671.72      721.38     29.88 o 
   3   7  10       29.41       32.62      4.21 o 
   4   7  10      234.28      267.18      9.42 o 
   5   7  10       19.50       41.51      9.05 o 
   6   7  10      290.24      339.54     48.40 o 
   7   7  10      264.10      294.68     50.54 o 
   8   7  10        4.27       -6.91      7.44 o 
   9   7  10      256.38      238.61     26.03 o 
  10   7  10       56.65       47.75     11.76 o 
  11   7  10        2.66       15.49     10.60 o 
  12   7  10        2.87       -4.62     14.44 o 
  -4   8  10      507.59      435.58    111.76 o 
  -3   8  10      639.07      637.71     60.75 o 
  -2   8  10      408.10      398.87     21.13 o 
  -1   8  10      614.84      631.31     26.12 o 
   0   8  10      139.47      154.32     11.83 o 
   1   8  10      134.98      160.48     10.45 o 
   2   8  10      277.13      307.83     13.00 o 
   3   8  10       49.59       29.98      4.50 o 
   4   8  10       27.29       38.09      6.78 o 
   5   8  10       16.38       18.80     11.26 o 
   6   8  10        2.76       15.89      7.01 o 
   7   8  10      374.06      421.19     25.75 o 
   8   8  10        6.29       13.70      7.27 o 
   9   8  10      511.41      589.42     34.08 o 
  10   8  10       88.32       65.84     19.34 o 
  11   8  10      152.28      196.09     22.00 o 
  12   8  10      165.02      103.27     32.88 o 
  -3   9  10      328.01      281.72     40.43 o 
  -2   9  10       31.54       21.65     12.42 o 
  -1   9  10       91.37       77.09      9.58 o 
   0   9  10      250.09      268.26     13.86 o 
   1   9  10        0.77        1.93      3.58 o 
   2   9  10       36.60       52.59      8.40 o 
   3   9  10      344.79      339.70     14.56 o 
   4   9  10       90.46       93.14     11.65 o 
   5   9  10       17.99       33.22      6.29 o 
   6   9  10       66.72       83.83     14.96 o 
   7   9  10      206.84      245.28     19.73 o 
   8   9  10      193.47      171.24     25.88 o 
   9   9  10      537.23      546.70     28.59 o 
  10   9  10      529.80      555.71     37.41 o 
  11   9  10      612.25      563.40     43.54 o 
  -2  10  10       84.82       83.10     11.26 o 
  -1  10  10       27.91       11.40      9.55 o 
   0  10  10       45.49       11.80      7.11 o 
   1  10  10        0.36       -4.26      4.26 o 
   2  10  10      170.44      142.53      8.58 o 
   3  10  10        0.46        2.09      8.60 o 
   4  10  10        9.78        9.94      5.65 o 
   5  10  10        0.10       -1.41      5.56 o 
   6  10  10       68.77       65.61      9.35 o 
   7  10  10        7.95       10.02      6.68 o 
   8  10  10       72.28       56.50     12.08 o 
   9  10  10       27.17       30.34     11.75 o 
  10  10  10       64.41       60.23     16.14 o 
  11  10  10        0.10       10.46     13.22 o 
  -1  11  10       95.90      115.95     25.01 o 
   0  11  10       68.64       75.34     31.63 o 
   1  11  10      358.99      321.72     49.86 o 
   2  11  10       50.40       41.26     11.16 o 
   3  11  10      184.13      180.76     11.12 o 
   4  11  10      126.09      147.27     13.97 o 
   5  11  10       16.85       25.72      9.68 o 
   6  11  10      239.87      207.64     23.23 o 
   7  11  10       14.93       33.71     11.65 o 
   8  11  10      192.98      162.30     17.35 o 
   9  11  10       24.39       -6.57     37.47 o 
  10  11  10       98.80       69.00     17.71 o 
   1  12  10      142.94      126.92     24.58 o 
   2  12  10       57.51       11.91      8.79 o 
   3  12  10      168.99      169.82     31.37 o 
   4  12  10       58.12       79.27     10.22 o 
   5  12  10        1.46       12.20      9.45 o 
   6  12  10        8.80       30.10     13.11 o 
   7  12  10       12.67       12.29     10.28 o 
   8  12  10       23.68       25.67     20.15 o 
   9  12  10       24.20       36.04     16.96 o 
   4  13  10       23.96       16.84     15.10 o 
   5  13  10        0.88      -20.87     20.87 o 
   6  13  10       20.20       33.57     21.41 o 
   7  13  10        4.99       13.81     11.21 o 
  -4  -9  11        1.09       -9.19     21.26 o 
  -3  -9  11       13.09       25.92     21.31 o 
  -7  -8  11        1.56        6.31     24.67 o 
  -6  -8  11        9.36      -12.64     20.68 o 
  -5  -8  11        1.20       -3.35      6.56 o 
  -4  -8  11       45.68       54.25     10.70 o 
  -3  -8  11        8.07        2.85     24.97 o 
  -2  -8  11       23.11        8.11     12.16 o 
  -1  -8  11       41.00       56.91     19.16 o 
   0  -8  11      123.83      100.13     17.46 o 
   1  -8  11      178.53      116.67     23.34 o 
  -8  -7  11       99.64       79.95     23.01 o 
  -7  -7  11       27.82       28.79     16.70 o 
  -6  -7  11       92.22       78.44     23.65 o 
  -5  -7  11      206.34      171.70     17.12 o 
  -4  -7  11      248.45      209.03     18.08 o 
  -3  -7  11      311.80      308.56     23.39 o 
  -2  -7  11      529.71      546.82     76.37 o 
  -1  -7  11     1147.91     1143.75     43.59 o 
   0  -7  11      899.68      989.57     75.45 o 
   1  -7  11      861.73      901.81     59.76 o 
   2  -7  11      785.86      737.42     43.98 o 
   3  -7  11      671.24      596.27     57.12 o 
  -8  -6  11      114.02       63.51     21.94 o 
  -7  -6  11       27.38        1.16     10.98 o 
  -6  -6  11      245.18      211.98     16.81 o 
  -5  -6  11      121.34      130.70     19.03 o 
  -4  -6  11      366.13      368.40     21.42 o 
  -3  -6  11      172.83      166.62     14.65 o 
  -2  -6  11      383.48      392.82     24.72 o 
  -1  -6  11      378.28      396.73     23.12 o 
   0  -6  11      508.21      523.91     46.46 o 
   1  -6  11      386.13      385.67     27.36 o 
   2  -6  11      476.78      500.59     30.08 o 
   3  -6  11      354.58      250.19     27.91 o 
   4  -6  11      317.01      264.29     34.92 o 
  -9  -5  11        0.08       13.88     13.88 o 
  -8  -5  11       77.07       54.47     19.70 o 
  -7  -5  11       14.90       12.19     13.35 o 
  -6  -5  11       27.32       27.72      9.51 o 
  -5  -5  11       37.33       38.34      7.49 o 
  -4  -5  11        0.34        6.06      6.51 o 
  -3  -5  11       16.80       13.71      6.52 o 
  -2  -5  11        0.41        1.57      6.85 o 
  -1  -5  11       38.94       40.96     10.19 o 
   0  -5  11      229.20      222.55     15.45 o 
   1  -5  11      105.16       89.47     10.08 o 
   2  -5  11       54.57       35.42      7.02 o 
   3  -5  11        1.90        6.45     18.77 o 
   4  -5  11        4.69       -5.28      5.28 o 
   5  -5  11      209.27      127.19     24.97 o 
  -9  -4  11      149.82      123.04     28.44 o 
  -8  -4  11        3.27       14.53     20.35 o 
  -7  -4  11       79.72       85.04     18.64 o 
  -6  -4  11       34.74       46.67     15.75 o 
  -5  -4  11        0.94        6.25      3.32 o 
  -4  -4  11       24.44       35.05      5.80 o 
  -3  -4  11       51.92       43.95     11.47 o 
  -2  -4  11      174.78      164.76     14.59 o 
  -1  -4  11        6.32       14.46      7.15 o 
   0  -4  11      429.46      414.78     27.34 o 
   1  -4  11       24.75       28.78      8.64 o 
   2  -4  11      363.26      375.03     19.16 o 
   3  -4  11       94.53      100.03     20.07 o 
   4  -4  11       50.48       27.89      4.67 o 
   5  -4  11      332.75      264.71     42.92 o 
   6  -4  11       34.73       17.94     16.78 o 
  -9  -3  11       57.46       12.22     20.94 o 
  -8  -3  11        7.29       16.91     19.24 o 
  -7  -3  11      234.93      229.69     29.22 o 
  -6  -3  11        2.27       -4.68      9.95 o 
  -5  -3  11      208.94      214.20     18.26 o 
  -4  -3  11      103.75      111.50      8.16 o 
  -3  -3  11      732.75      816.25     28.93 o 
  -2  -3  11       35.15       44.07      9.46 o 
  -1  -3  11      993.46     1039.90     30.91 o 
   0  -3  11     1512.31     1553.50     49.19 o 
   1  -3  11      908.52      904.98     32.41 o 
   2  -3  11     2716.23     2866.40     70.44 o 
   3  -3  11     2582.75     2812.39     72.14 o 
   4  -3  11     1543.09     1636.24     52.91 o 
   5  -3  11     1599.39     1677.87     62.65 o 
   6  -3  11      874.62      804.47     80.18 o 
   7  -3  11      723.12      785.31     47.56 o 
  -9  -2  11       54.92       72.23     20.97 o 
  -8  -2  11      452.03      472.30     45.02 o 
  -7  -2  11      147.25      149.37     23.43 o 
  -6  -2  11      139.08      144.91     23.49 o 
  -5  -2  11      217.97      222.13     26.42 o 
  -4  -2  11      400.62      405.55     32.56 o 
  -3  -2  11      283.87      323.75     19.82 o 
  -2  -2  11      552.43      614.87     20.91 o 
  -1  -2  11      623.70      613.21     31.14 o 
   0  -2  11      288.86      285.74     14.37 o 
   1  -2  11     2238.41     2349.67     62.13 o 
   2  -2  11     1585.33     1609.92     46.69 o 
   3  -2  11      804.29      869.61     32.59 o 
   4  -2  11     1018.81     1068.28     33.90 o 
   5  -2  11      614.02      596.60     25.48 o 
   6  -2  11      634.88      631.20     39.19 o 
   7  -2  11      242.34      211.23     29.64 o 
   8  -2  11      324.46      310.96     27.33 o 
  -9  -1  11        1.22        6.41     13.40 o 
  -8  -1  11        1.86       12.86     16.37 o 
  -7  -1  11       25.48        7.34     11.55 o 
  -6  -1  11       39.83       24.49     19.40 o 
  -5  -1  11       59.59       57.17     12.97 o 
  -4  -1  11      161.56      167.05     14.21 o 
  -3  -1  11       34.58       34.81      8.65 o 
  -2  -1  11        0.03        0.28      3.00 o 
  -1  -1  11        3.47        1.16      5.23 o 
   0  -1  11       99.32       92.98     10.05 o 
   1  -1  11        1.08        6.76      3.90 o 
   2  -1  11      510.07      492.51     25.62 o 
   3  -1  11      118.81      125.79     14.46 o 
   4  -1  11       53.28       55.01      9.76 o 
   5  -1  11       31.97       35.08      6.17 o 
   6  -1  11      149.11      129.60      9.99 o 
   7  -1  11      125.55      134.40     14.36 o 
   8  -1  11       38.65       14.97     17.35 o 
   9  -1  11       59.51       50.76     10.22 o 
  -9   0  11      309.99      266.65     37.32 o 
  -8   0  11      226.89      286.75     32.11 o 
  -7   0  11      100.94      101.70     12.94 o 
  -6   0  11      160.48      128.22     13.91 o 
  -5   0  11      136.11      140.11     20.69 o 
  -4   0  11      188.32      176.38     37.78 o 
  -3   0  11      966.29     1067.53     41.34 o 
  -2   0  11       45.85       49.85      4.59 o 
  -1   0  11        0.36        3.32      6.91 o 
   0   0  11       32.15       30.84      8.90 o 
   1   0  11      422.73      437.06     15.46 o 
   2   0  11      307.24      279.50     15.00 o 
   3   0  11        1.60        8.53      5.40 o 
   4   0  11      747.25      779.80     25.62 o 
   5   0  11       66.29       77.80      7.04 o 
   6   0  11      180.59      169.50     10.95 o 
   7   0  11      309.75      292.30     12.97 o 
   8   0  11       49.11       58.72      4.99 o 
   9   0  11       39.36       34.03      9.38 o 
  -9   1  11      142.53       94.77     26.67 o 
  -8   1  11      164.11      125.56     16.14 o 
  -7   1  11      268.22      273.87     19.99 o 
  -6   1  11        6.19       23.31     14.34 o 
  -5   1  11       53.39       65.32     10.75 o 
  -4   1  11      577.90      654.23     43.78 o 
  -3   1  11       22.47       39.29     18.30 o 
  -2   1  11       20.30       31.98     12.51 o 
  -1   1  11      542.39      577.96     18.52 o 
   0   1  11       76.65       72.18      8.19 o 
   1   1  11      749.33      757.34     26.17 o 
   2   1  11     1309.55     1304.08     29.78 o 
   3   1  11     2935.11     3009.22     71.90 o 
   4   1  11     3035.37     3105.50     74.44 o 
   5   1  11     2587.13     2740.65     68.32 o 
   6   1  11     2225.60     2288.90     62.36 o 
   7   1  11     1814.96     1968.87     60.04 o 
   8   1  11      676.83      720.54     25.40 o 
   9   1  11      915.49      940.26     35.39 o 
  10   1  11      483.17      495.95     44.18 o 
  -8   2  11       63.17       33.89      8.82 o 
  -7   2  11      216.18      162.56     14.64 o 
  -6   2  11      414.57      418.90     23.34 o 
  -5   2  11      270.62      249.25     18.92 o 
  -4   2  11        1.95        5.03      6.32 o 
  -3   2  11      555.94      545.25     49.90 o 
  -2   2  11      203.91      205.83     15.32 o 
  -1   2  11      175.63      159.99     10.88 o 
   0   2  11     1637.88     1652.53     37.97 o 
   1   2  11      908.75      907.88     21.16 o 
   2   2  11      993.58      960.07     28.89 o 
   3   2  11     1557.23     1569.87     39.64 o 
   4   2  11     1390.78     1317.81     36.45 o 
   5   2  11     2855.84     2922.15     71.38 o 
   6   2  11      362.82      353.25     15.47 o 
   7   2  11     2338.88     2407.91     67.62 o 
   8   2  11      486.05      485.64     23.80 o 
   9   2  11      545.75      520.62     26.72 o 
  10   2  11      142.04      168.90     33.36 o 
  -8   3  11        7.95       45.31     26.05 o 
  -7   3  11       54.79       77.25     20.45 o 
  -6   3  11        1.58       -2.40      9.54 o 
  -5   3  11       56.31       42.97      5.34 o 
  -4   3  11       23.33       22.27     11.36 o 
  -3   3  11       59.26       43.76      7.91 o 
  -2   3  11        4.91        5.32      4.37 o 
  -1   3  11       82.70       75.72      9.04 o 
   0   3  11       25.85       23.83      3.95 o 
   1   3  11      578.10      580.60     18.01 o 
   2   3  11      105.42      116.20     10.34 o 
   3   3  11        0.19       -0.33      3.79 o 
   4   3  11       58.43       80.96      7.58 o 
   5   3  11      287.96      318.82     11.13 o 
   6   3  11      243.88      229.66      9.65 o 
   7   3  11        4.27        7.44      6.48 o 
   8   3  11       98.96       71.74     14.62 o 
   9   3  11       58.52       61.20      9.62 o 
  10   3  11       77.59       46.77      7.41 o 
  11   3  11       19.73       17.61     11.74 o 
  -7   4  11      313.98      221.38     41.24 o 
  -6   4  11      148.28      168.96     17.99 o 
  -5   4  11      257.45      240.72     20.72 o 
  -4   4  11      240.51      228.34     25.42 o 
  -3   4  11      123.10      121.19      8.70 o 
  -2   4  11      190.82      165.84     11.27 o 
  -1   4  11       69.11       66.76      6.89 o 
   0   4  11       78.38       85.07      6.50 o 
   1   4  11      492.03      495.28     19.58 o 
   2   4  11       13.07       13.89      4.57 o 
   3   4  11      498.56      536.46     20.23 o 
   4   4  11      321.67      329.64     12.58 o 
   5   4  11       84.13       80.16      9.36 o 
   6   4  11       44.28       40.91      6.12 o 
   7   4  11      207.45      205.37     11.61 o 
   8   4  11      239.03      235.38     37.47 o 
   9   4  11       20.80       21.63      5.42 o 
  10   4  11       17.49        8.76      6.50 o 
  11   4  11       79.10       54.10     19.78 o 
  -7   5  11       44.64       34.49     26.01 o 
  -6   5  11      303.84      285.50     24.64 o 
  -5   5  11      257.41      207.23     17.72 o 
  -4   5  11       82.42      102.22     13.47 o 
  -3   5  11       12.23       19.22     11.08 o 
  -2   5  11      360.93      358.72     15.63 o 
  -1   5  11       43.46       37.48      4.77 o 
   0   5  11      108.63       99.28      6.21 o 
   1   5  11       27.53       26.81      3.75 o 
   2   5  11      310.87      346.18     10.93 o 
   3   5  11      560.51      593.64     14.32 o 
   4   5  11     1168.01     1222.46     28.11 o 
   5   5  11      970.26      991.14     31.98 o 
   6   5  11     1518.74     1574.52     43.21 o 
   7   5  11     1686.18     1783.15     48.12 o 
   8   5  11     1263.99     1337.82     40.89 o 
   9   5  11     2081.85     2258.12     75.57 o 
  10   5  11      610.04      627.75     32.18 o 
  11   5  11      373.22      419.80     31.42 o 
  -6   6  11       57.73       74.09     20.36 o 
  -5   6  11       60.40       68.56     12.54 o 
  -4   6  11      130.42      132.73     10.09 o 
  -3   6  11      169.48      171.56     21.50 o 
  -2   6  11      160.95      165.35     19.75 o 
  -1   6  11      233.71      248.34     10.99 o 
   0   6  11      147.37      150.84      8.44 o 
   1   6  11       50.09       44.41      6.03 o 
   2   6  11      286.02      276.29      8.40 o 
   3   6  11      577.49      570.68     15.36 o 
   4   6  11     1155.95     1179.70     25.62 o 
   5   6  11     1163.28     1218.53     32.85 o 
   6   6  11     1745.15     1818.83     56.00 o 
   7   6  11      904.18      938.81     31.07 o 
   8   6  11      960.74      954.30     40.37 o 
   9   6  11      528.68      542.79     44.30 o 
  10   6  11      362.12      325.73     20.60 o 
  11   6  11      817.44      727.84     45.98 o 
  -5   7  11        0.54       16.41     13.01 o 
  -4   7  11        4.99        3.27      6.34 o 
  -3   7  11        0.36       -6.07      6.07 o 
  -2   7  11        6.94       13.25      6.21 o 
  -1   7  11      116.98      106.10      7.58 o 
   0   7  11       93.47       74.52     10.21 o 
   1   7  11      125.94      140.15      8.07 o 
   2   7  11       29.85       40.96      5.75 o 
   3   7  11      449.75      489.24     19.94 o 
   4   7  11        6.24       10.17      5.57 o 
   5   7  11        6.58       12.89     10.49 o 
   6   7  11       45.09       39.26      8.10 o 
   7   7  11       11.29       32.21      9.23 o 
   8   7  11       14.40       17.08     10.24 o 
   9   7  11        0.35        1.39      7.49 o 
  10   7  11      176.16      154.56     23.13 o 
  11   7  11        4.35        5.72      7.95 o 
  -4   8  11      231.76      200.08     48.91 o 
  -3   8  11      209.02      196.53     14.45 o 
  -2   8  11      160.62      141.30     12.14 o 
  -1   8  11       48.12       46.57      8.09 o 
   0   8  11      296.50      289.05     13.25 o 
   1   8  11        0.75        1.56      3.86 o 
   2   8  11      124.20      144.97      9.73 o 
   3   8  11      467.08      479.85     15.12 o 
   4   8  11       95.18      104.07     12.38 o 
   5   8  11      243.77      270.66     35.54 o 
   6   8  11       24.74       28.67      9.01 o 
   7   8  11       24.58       31.23      9.46 o 
   8   8  11       54.16       47.52     10.43 o 
   9   8  11       15.05       26.35     11.42 o 
  10   8  11      162.77      140.41     18.76 o 
  11   8  11       39.82        8.57      9.70 o 
  -3   9  11       47.13       43.60     11.97 o 
  -2   9  11      168.62      165.59     18.62 o 
  -1   9  11       56.94       59.29     16.54 o 
   0   9  11       62.49       83.19     18.18 o 
   1   9  11        7.32        4.99      4.43 o 
   2   9  11      192.68      198.65      9.17 o 
   3   9  11       40.85       28.40      8.28 o 
   4   9  11        3.14        8.62      3.35 o 
   5   9  11      483.59      506.53     24.29 o 
   6   9  11      503.62      549.19     31.70 o 
   7   9  11      145.67      160.40     26.14 o 
   8   9  11      912.22      992.39     65.64 o 
   9   9  11      528.53      574.05     52.66 o 
  10   9  11      385.77      434.78     33.08 o 
  11   9  11      493.76      438.07     54.82 o 
  -2  10  11       51.46       62.97     19.86 o 
  -1  10  11       19.28        6.91      8.22 o 
   0  10  11       55.94       67.16     14.40 o 
   1  10  11       35.95       49.73      6.74 o 
   2  10  11       24.53       30.00      6.77 o 
   3  10  11        7.35       14.52      4.36 o 
   4  10  11      305.90      318.27     13.67 o 
   5  10  11      153.77      148.44     12.65 o 
   6  10  11      401.47      411.31     22.73 o 
   7  10  11      541.08      543.21     32.84 o 
   8  10  11      444.11      475.50     31.41 o 
   9  10  11      271.11      314.33     26.41 o 
  10  10  11      720.17      681.76     45.51 o 
  11  10  11      111.93      108.15     30.23 o 
   0  11  11       25.10       38.40     12.67 o 
   1  11  11        9.81       10.24      7.57 o 
   2  11  11        0.51       -1.59      5.15 o 
   3  11  11       14.13       16.87      5.83 o 
   4  11  11       40.02       33.71      6.23 o 
   5  11  11        0.32       -7.44      7.55 o 
   6  11  11       57.05       43.17     13.69 o 
   7  11  11        1.72        7.84     10.64 o 
   8  11  11        9.47       56.03     20.22 o 
   9  11  11       25.78       43.78     24.50 o 
  10  11  11       12.84       26.15     24.78 o 
   2  12  11       96.87       59.32     12.59 o 
   3  12  11       48.25       42.93      9.44 o 
   4  12  11       68.00       49.40     17.44 o 
   5  12  11       57.42       69.38     21.70 o 
   6  12  11      118.90      100.15     42.66 o 
   7  12  11        5.29       12.78     21.34 o 
   8  12  11       32.86       -6.66     12.17 o 
   9  12  11       39.48       29.90     22.58 o 
   5  13  11       11.52       34.20     17.39 o 
   6  13  11       26.12       37.04     16.78 o 
  -5  -8  12       57.02       84.54     20.13 o 
  -4  -8  12        0.54       30.54     22.47 o 
  -3  -8  12        0.30       15.01     14.44 o 
  -2  -8  12        7.82       39.35     16.20 o 
  -1  -8  12        3.83       33.06     15.66 o 
  -7  -7  12        2.68       26.46     18.41 o 
  -6  -7  12       29.49       18.44     27.66 o 
  -5  -7  12      165.75      163.96     29.44 o 
  -4  -7  12      177.61      154.79     61.03 o 
  -3  -7  12      276.68      252.70     21.45 o 
  -2  -7  12      541.87      608.46     84.69 o 
  -1  -7  12      455.63      432.67     59.94 o 
   0  -7  12      192.65      148.19     23.34 o 
   1  -7  12      366.55      309.76     33.32 o 
   2  -7  12      367.68      336.60     44.32 o 
  -8  -6  12       68.97       71.49     23.64 o 
  -7  -6  12      459.91      465.66     50.84 o 
  -6  -6  12      309.80      266.16     36.44 o 
  -5  -6  12      420.00      430.79     29.47 o 
  -4  -6  12      720.45      740.50     40.68 o 
  -3  -6  12     1094.22     1118.78     54.85 o 
  -2  -6  12     1073.59     1161.50     92.08 o 
  -1  -6  12     1012.52     1041.83     53.90 o 
   0  -6  12     1075.95     1239.84     61.22 o 
   1  -6  12     1179.96     1230.67     89.83 o 
   2  -6  12      511.00      551.16     33.77 o 
   3  -6  12      369.28      143.86    187.64 o 
  -8  -5  12       32.30       59.59     23.14 o 
  -7  -5  12        3.39        1.16     12.75 o 
  -6  -5  12       45.04       22.64     13.35 o 
  -5  -5  12      117.35      144.97     12.18 o 
  -4  -5  12       93.38       84.20     14.74 o 
  -3  -5  12       72.55       88.52      9.76 o 
  -2  -5  12      172.09      194.80     29.04 o 
  -1  -5  12      418.75      457.74     24.07 o 
   0  -5  12      286.70      265.59     23.50 o 
   1  -5  12      183.03      196.79     26.94 o 
   2  -5  12      304.92      322.04     38.28 o 
   3  -5  12      189.77      179.71     17.12 o 
   4  -5  12      335.70      213.41     34.40 o 
   5  -5  12      110.54       84.68     26.10 o 
  -8  -4  12        6.11      -11.03     12.19 o 
  -7  -4  12      129.82      103.52     26.17 o 
  -6  -4  12       24.56       -3.50     15.73 o 
  -5  -4  12       25.81       21.30     13.31 o 
  -4  -4  12       45.81       38.64      6.66 o 
  -3  -4  12        1.89        1.29      8.21 o 
  -2  -4  12        1.68        1.04      5.25 o 
  -1  -4  12        0.53       -3.80      6.17 o 
   0  -4  12       21.96       11.53      6.95 o 
   1  -4  12      105.71      108.89     15.83 o 
   2  -4  12        2.22        1.92      8.55 o 
   3  -4  12       73.36       65.05     12.47 o 
   4  -4  12       29.91       17.12      8.51 o 
   5  -4  12       53.16       48.85     16.28 o 
   6  -4  12      106.01       93.12     21.40 o 
  -9  -3  12       53.95       89.97     18.57 o 
  -8  -3  12        1.40       -6.98     17.45 o 
  -7  -3  12       43.06       59.48     15.75 o 
  -6  -3  12       11.89        8.18     12.27 o 
  -5  -3  12       97.27      104.69     13.46 o 
  -4  -3  12       71.74       75.84     10.99 o 
  -3  -3  12      142.87      153.85     16.26 o 
  -2  -3  12      406.26      434.08     26.78 o 
  -1  -3  12      661.05      646.30     23.18 o 
   0  -3  12      775.90      863.00     90.10 o 
   1  -3  12     1065.14     1128.54     42.15 o 
   2  -3  12      593.45      599.04     32.34 o 
   3  -3  12      812.35      818.47     29.91 o 
   4  -3  12      309.15      325.70     35.54 o 
   5  -3  12      406.27      394.18     24.54 o 
   6  -3  12      104.19       93.36     16.74 o 
   7  -3  12       14.34        2.88     15.56 o 
  -9  -2  12       60.05       42.43     18.02 o 
  -8  -2  12      163.42      117.76     25.65 o 
  -7  -2  12       26.74       40.32     15.78 o 
  -6  -2  12      122.66      135.95     15.09 o 
  -5  -2  12      578.92      640.66     36.74 o 
  -4  -2  12      496.74      587.65     33.73 o 
  -3  -2  12      313.37      338.17     14.94 o 
  -2  -2  12     4151.95     4304.27    111.22 o 
  -1  -2  12     1605.20     1714.05     51.80 o 
   0  -2  12     3032.83     3307.72     89.17 o 
   1  -2  12     2118.61     2172.84     63.19 o 
   2  -2  12     1965.16     2025.33     51.79 o 
   3  -2  12     2001.33     2140.31     82.96 o 
   4  -2  12     1813.56     1931.37     50.97 o 
   5  -2  12      944.93     1040.95     53.60 o 
   6  -2  12      620.04      614.24     25.10 o 
   7  -2  12      351.51      274.76     24.63 o 
   8  -2  12       95.90      117.06     24.10 o 
  -9  -1  12        3.60      -16.27     16.27 o 
  -8  -1  12       18.83       -1.17     12.25 o 
  -7  -1  12      120.62       96.46     30.11 o 
  -6  -1  12       65.18       38.90     14.70 o 
  -5  -1  12      279.70      296.73     22.69 o 
  -4  -1  12        8.47       13.38      7.63 o 
  -3  -1  12      353.72      360.78     22.75 o 
  -2  -1  12        0.58       11.13     10.29 o 
  -1  -1  12      410.29      440.50     32.01 o 
   0  -1  12      804.40      788.17     27.18 o 
   1  -1  12      583.55      590.72     26.90 o 
   2  -1  12      710.79      717.90     22.64 o 
   3  -1  12     1069.42     1110.60     33.13 o 
   4  -1  12      267.34      281.49     14.91 o 
   5  -1  12      469.67      475.20     21.58 o 
   6  -1  12      249.95      271.83     23.02 o 
   7  -1  12      173.30      177.71     10.90 o 
   8  -1  12       52.06       30.41     12.79 o 
  -8   0  12       78.14       46.03     15.15 o 
  -7   0  12       26.99       24.70      9.25 o 
  -6   0  12        7.69       10.41      8.27 o 
  -5   0  12      205.94      206.28     18.09 o 
  -4   0  12       68.74       85.67     10.83 o 
  -3   0  12       78.38       68.96     19.77 o 
  -2   0  12        9.28        9.62      2.91 o 
  -1   0  12      115.19      130.60     12.73 o 
   0   0  12       22.37       12.88      6.01 o 
   1   0  12       28.98       32.30      5.35 o 
   2   0  12      416.79      435.12     17.52 o 
   3   0  12      263.23      263.15     23.89 o 
   4   0  12       28.34       15.12      4.84 o 
   5   0  12       84.49       80.12     12.24 o 
   6   0  12       87.64       90.42      8.68 o 
   7   0  12      116.37      110.46      9.71 o 
   8   0  12      137.08       96.01     10.37 o 
   9   0  12       78.55       73.76     23.44 o 
  -8   1  12       22.79       26.90     38.49 o 
  -7   1  12      105.02      134.18     22.75 o 
  -6   1  12       57.81       40.85     10.01 o 
  -5   1  12       79.16       77.07     10.89 o 
  -4   1  12       98.58       77.66     19.33 o 
  -3   1  12      107.74      125.64     11.49 o 
  -2   1  12       35.95       38.92      7.29 o 
  -1   1  12      360.72      366.29     14.95 o 
   0   1  12      996.56     1101.95     26.27 o 
   1   1  12      878.79      881.54     40.32 o 
   2   1  12     1089.10     1106.21     27.47 o 
   3   1  12      595.93      654.29     23.54 o 
   4   1  12      529.30      530.53     28.38 o 
   5   1  12      872.52      925.26     29.07 o 
   6   1  12      342.94      351.16     17.22 o 
   7   1  12      633.93      644.30     27.05 o 
   8   1  12      127.04      124.22     17.27 o 
   9   1  12       82.41       86.20     27.40 o 
  10   1  12       68.74       42.12     23.34 o 
  -8   2  12       96.20       80.99     17.01 o 
  -7   2  12        8.16       13.42     10.76 o 
  -6   2  12       72.85       83.43     13.90 o 
  -5   2  12       45.15       37.42     10.01 o 
  -4   2  12      187.77      206.29     17.25 o 
  -3   2  12      861.63      908.32     72.90 o 
  -2   2  12      338.09      394.88     17.19 o 
  -1   2  12     1247.17     1264.19     31.03 o 
   0   2  12     3190.08     3288.57     66.92 o 
   1   2  12      796.74      785.33     21.91 o 
   2   2  12     5636.61     5848.31    131.80 o 
   3   2  12     3150.78     3185.01     76.54 o 
   4   2  12     2372.88     2372.28     62.77 o 
   5   2  12     3051.52     3231.87     85.65 o 
   6   2  12     2341.70     2458.20     71.87 o 
   7   2  12     1099.63     1105.99     41.28 o 
   8   2  12      644.84      652.87     28.23 o 
   9   2  12      409.27      384.77     20.95 o 
  10   2  12      106.37      101.72     30.55 o 
  -7   3  12       72.48       26.70     19.88 o 
  -6   3  12       14.38       31.00     22.92 o 
  -5   3  12       53.73       56.57      5.46 o 
  -4   3  12      339.78      333.46     14.37 o 
  -3   3  12        3.25        7.26      8.12 o 
  -2   3  12      277.70      256.90     12.86 o 
  -1   3  12       23.51       23.17      5.14 o 
   0   3  12      329.20      323.88     20.15 o 
   1   3  12      671.74      687.10     22.33 o 
   2   3  12      921.64      882.32     42.50 o 
   3   3  12      916.53      917.84     24.35 o 
   4   3  12      842.96      819.69     23.79 o 
   5   3  12      825.02      797.81     23.00 o 
   6   3  12      533.63      538.79     18.69 o 
   7   3  12      429.04      416.66     26.30 o 
   8   3  12      175.60      183.95     17.49 o 
   9   3  12      200.13      162.73     12.90 o 
  10   3  12      212.25      206.38     18.40 o 
  -7   4  12        4.82       -1.13     13.03 o 
  -6   4  12      131.30      121.80     17.65 o 
  -5   4  12        4.18       14.12      8.52 o 
  -4   4  12      270.36      254.24     20.15 o 
  -3   4  12       27.63       32.37      4.43 o 
  -2   4  12      154.95      156.55     17.05 o 
  -1   4  12       42.89       40.00     10.08 o 
   0   4  12       20.13       20.20      3.99 o 
   1   4  12      348.74      354.36     22.64 o 
   2   4  12       34.93       39.51      5.58 o 
   3   4  12       69.59       82.12      9.11 o 
   4   4  12        0.20        1.65      2.69 o 
   5   4  12       85.36       86.78      6.93 o 
   6   4  12        1.21        4.63      2.07 o 
   7   4  12       58.66       49.74      7.10 o 
   8   4  12      101.34       90.61     10.05 o 
   9   4  12       51.32       45.61      8.37 o 
  10   4  12        9.70       11.55     18.92 o 
  11   4  12       83.03       61.75     14.33 o 
  -6   5  12      168.05      129.23     16.69 o 
  -5   5  12       17.16       20.95      9.68 o 
  -4   5  12      114.53      113.18     12.89 o 
  -3   5  12       25.16       35.90     13.86 o 
  -2   5  12       57.32       45.07     10.73 o 
  -1   5  12       53.55       65.28     10.47 o 
   0   5  12      184.59      179.17      8.37 o 
   1   5  12      283.62      288.04     11.87 o 
   2   5  12      320.04      351.57     15.02 o 
   3   5  12      303.07      293.86     11.22 o 
   4   5  12      529.79      525.22     12.38 o 
   5   5  12      678.98      693.21     24.51 o 
   6   5  12      752.67      747.23     31.62 o 
   7   5  12      361.96      331.69     15.35 o 
   8   5  12      128.86      145.90     13.17 o 
   9   5  12      177.75      178.66     14.47 o 
  10   5  12      118.11      116.97     10.54 o 
  11   5  12       52.09       40.28     24.63 o 
  -5   6  12       26.82        9.52      8.89 o 
  -4   6  12       59.13       54.70     16.97 o 
  -3   6  12       73.83       94.29     10.85 o 
  -2   6  12        0.90       11.38     13.70 o 
  -1   6  12      372.66      400.70     15.94 o 
   0   6  12      270.95      285.20     18.45 o 
   1   6  12     1312.74     1365.89     43.06 o 
   2   6  12      859.73      908.07     23.76 o 
   3   6  12     1589.89     1693.95     34.39 o 
   4   6  12     2670.81     2816.55     55.38 o 
   5   6  12     1681.58     1803.03     47.14 o 
   6   6  12     1905.57     1944.01     54.39 o 
   7   6  12     2136.38     2240.62     57.96 o 
   8   6  12     1581.79     1668.07     56.88 o 
   9   6  12      783.43      797.94     47.57 o 
  10   6  12      493.42      502.37     29.24 o 
  11   6  12      309.29      277.37     19.55 o 
  -5   7  12       80.35       89.42     20.37 o 
  -4   7  12       24.16       27.85     31.10 o 
  -3   7  12       13.19       13.38     10.39 o 
  -2   7  12       13.07       19.48      5.91 o 
  -1   7  12      122.22      126.19      8.59 o 
   0   7  12      104.99      125.62      7.74 o 
   1   7  12        0.78        6.68      4.61 o 
   2   7  12     1119.31     1174.85     47.55 o 
   3   7  12      143.81      134.40      7.82 o 
   4   7  12      573.48      608.52     23.47 o 
   5   7  12      300.77      309.65     27.48 o 
   6   7  12     1083.08     1203.25     43.95 o 
   7   7  12      362.44      359.31     20.28 o 
   8   7  12      627.18      710.27     31.98 o 
   9   7  12      373.58      336.40     38.75 o 
  10   7  12       86.00       71.66     19.54 o 
  11   7  12       15.69       19.25      8.78 o 
  -4   8  12       20.32       41.33     20.95 o 
  -3   8  12        3.80       -1.65      8.09 o 
  -2   8  12       22.64       19.30      6.14 o 
  -1   8  12      179.69      173.40     11.96 o 
   0   8  12      211.00      192.23     11.49 o 
   1   8  12        0.59        0.29      3.79 o 
   2   8  12      630.29      645.99     26.43 o 
   3   8  12       64.30       41.30      5.41 o 
   4   8  12       31.64       19.11      4.57 o 
   5   8  12       66.95       72.05     13.75 o 
   6   8  12       81.45       63.77     11.73 o 
   7   8  12      114.28      111.54     14.11 o 
   8   8  12       12.44       30.94     10.50 o 
  10   8  12       86.07       52.70     12.94 o 
  11   8  12      107.18       85.34     18.73 o 
  -3   9  12       18.07       26.63     14.17 o 
  -2   9  12      111.03       85.33     10.89 o 
  -1   9  12        0.54        1.68      6.41 o 
   0   9  12        9.12        5.58      7.80 o 
   1   9  12      278.42      287.93     14.34 o 
   2   9  12        0.66        5.49      3.70 o 
   3   9  12      132.95      126.43     11.40 o 
   4   9  12      580.80      607.85     19.89 o 
   5   9  12        3.39       15.75      8.65 o 
   6   9  12      202.00      142.04     42.56 o 
   7   9  12      155.99      167.17     38.63 o 
   8   9  12      532.18      445.81     38.00 o 
   9   9  12        1.40      -13.87     13.87 o 
  10   9  12       34.81       14.88     24.80 o 
  11   9  12      265.07      235.20     25.02 o 
  -1  10  12       16.25       20.55      7.89 o 
   0  10  12        0.46       -4.54      8.98 o 
   1  10  12      207.46      174.70     20.60 o 
   2  10  12       32.32       37.69      7.55 o 
   3  10  12      725.37      713.45     24.43 o 
   4  10  12      196.78      195.31     10.38 o 
   5  10  12      560.32      613.88     41.70 o 
   6  10  12      491.62      529.40     32.54 o 
   7  10  12      804.05      842.73     45.01 o 
   8  10  12      895.63      928.25     48.14 o 
   9  10  12      713.32      729.65     68.23 o 
  10  10  12      884.87      821.11     52.63 o 
   0  11  12        0.08      -14.25     14.25 o 
   1  11  12       85.90       61.79      9.81 o 
   2  11  12        3.90       12.57      6.37 o 
   3  11  12      132.75      131.32     11.90 o 
   4  11  12       69.77       72.12      9.66 o 
   5  11  12      268.58      256.28     22.56 o 
   6  11  12      266.64      224.75     19.51 o 
   7  11  12      214.36      207.11     20.11 o 
   8  11  12      333.39      324.21     41.03 o 
   9  11  12      124.79      155.83     26.55 o 
  10  11  12      182.90      145.89     23.73 o 
   2  12  12       35.22       10.24     11.09 o 
   3  12  12       13.77       -8.99      8.99 o 
   4  12  12       14.13       53.44     23.81 o 
   5  12  12       19.32       13.92     13.34 o 
   6  12  12        3.38        6.84     10.70 o 
   7  12  12        1.35       -4.62     13.29 o 
   8  12  12       22.35       21.36     16.16 o 
  -5  -7  13       26.23       32.86     19.03 o 
  -4  -7  13       10.83        8.09     15.60 o 
  -3  -7  13        7.51        7.34      8.48 o 
  -2  -7  13        0.65       20.51     16.61 o 
  -1  -7  13        0.92       20.34     14.53 o 
   0  -7  13        8.47       -6.99     17.47 o 
  -7  -6  13      223.40      228.38     32.87 o 
  -6  -6  13      243.34      207.40     32.35 o 
  -5  -6  13      620.52      559.38     52.69 o 
  -4  -6  13      472.97      441.82     60.31 o 
  -3  -6  13      939.65      970.53     54.67 o 
  -2  -6  13      768.18      876.49     47.46 o 
  -1  -6  13      771.90      841.14     83.08 o 
   0  -6  13      498.48      388.12     98.47 o 
   1  -6  13      326.42      307.78     41.55 o 
   2  -6  13      157.67      140.53     19.15 o 
  -7  -5  13      195.44      109.94     26.04 o 
  -6  -5  13      646.99      706.56     69.62 o 
  -5  -5  13      417.64      411.34     44.75 o 
  -4  -5  13      798.45      892.20     42.20 o 
  -3  -5  13     1062.54     1164.06     50.27 o 
  -2  -5  13      832.07      888.79     84.14 o 
  -1  -5  13      326.63      372.31     49.60 o 
   0  -5  13     1078.20     1119.90     53.78 o 
   1  -5  13       97.14       89.19     14.01 o 
   2  -5  13      608.69      625.46     39.09 o 
   3  -5  13       23.81       16.83     10.79 o 
   4  -5  13       71.65       58.18     18.03 o 
  -8  -4  13        1.81      -16.22     16.22 o 
  -7  -4  13      135.24      190.39     31.34 o 
  -6  -4  13        0.65       -9.31     10.47 o 
  -5  -4  13       14.59       22.44      5.34 o 
  -4  -4  13      110.63      105.03     10.92 o 
  -3  -4  13      107.57       82.75      9.47 o 
  -2  -4  13      329.50      329.51     23.29 o 
  -1  -4  13       37.93       52.69      8.13 o 
   0  -4  13      479.43      515.67     28.53 o 
   1  -4  13      197.44      175.49     18.51 o 
   2  -4  13      260.65      252.54     23.01 o 
   3  -4  13      244.94      265.30     39.08 o 
   4  -4  13      161.07      189.24     16.74 o 
   5  -4  13      174.30      230.02     31.37 o 
  -8  -3  13        7.15       31.93     16.84 o 
  -7  -3  13       10.40       43.64     16.29 o 
  -6  -3  13       65.18       71.74     22.16 o 
  -5  -3  13        0.55       -7.60      8.14 o 
  -4  -3  13       14.77       12.38      3.04 o 
  -3  -3  13        0.13       -4.23      4.23 o 
  -2  -3  13      180.87      132.96     10.02 o 
  -1  -3  13       54.90       37.46      7.89 o 
   0  -3  13        0.00       -5.84      5.84 o 
   1  -3  13        3.08       -0.15      4.80 o 
   2  -3  13       11.98       10.58      6.91 o 
   3  -3  13       33.17       20.47     12.38 o 
   4  -3  13       45.12       45.37     13.10 o 
   5  -3  13        1.89       12.95     27.26 o 
   6  -3  13       17.19        8.69     15.06 o 
  -8  -2  13       85.62       47.10     18.03 o 
  -7  -2  13       80.28       83.38     20.41 o 
  -6  -2  13      315.44      379.49     42.09 o 
  -5  -2  13      266.94      317.20     25.49 o 
  -4  -2  13      952.23      955.74     48.85 o 
  -3  -2  13     1003.88     1061.73     40.44 o 
  -2  -2  13     1039.00     1267.99     40.33 o 
  -1  -2  13     1117.64     1126.24     37.36 o 
   0  -2  13     2046.00     2198.36     66.63 o 
   1  -2  13     1343.03     1478.43     51.50 o 
   2  -2  13     1679.06     1763.90     50.30 o 
   3  -2  13      519.53      547.52     22.10 o 
   4  -2  13      780.76      813.04     29.86 o 
   5  -2  13       18.85       13.76     10.12 o 
   6  -2  13      140.55       66.15     43.54 o 
   7  -2  13       81.58       75.02     20.77 o 
  -8  -1  13       58.51       41.89     16.87 o 
  -7  -1  13      132.31      153.50     28.02 o 
  -6  -1  13      359.82      362.09     28.78 o 
  -5  -1  13      536.11      604.91     37.81 o 
  -4  -1  13      647.98      717.55     38.89 o 
  -3  -1  13     1793.83     1948.12     80.26 o 
  -2  -1  13     1609.71     1709.69     48.64 o 
  -1  -1  13     2404.55     2572.45     94.48 o 
   0  -1  13     1021.95     1065.84     49.03 o 
   1  -1  13     3137.00     3167.60     78.17 o 
   2  -1  13     1007.25     1017.36     33.49 o 
   3  -1  13      526.28      564.13     21.98 o 
   4  -1  13      454.78      445.29     22.31 o 
   5  -1  13      267.21      255.04     25.83 o 
   6  -1  13       88.07       81.81      8.96 o 
   7  -1  13        3.79       -7.36     12.46 o 
   8  -1  13      143.91      100.34     27.01 o 
  -8   0  13       41.33       47.08     19.18 o 
  -6   0  13       15.96        1.46     30.46 o 
  -5   0  13        9.45       24.79      9.68 o 
  -4   0  13      103.45      111.21     15.68 o 
  -3   0  13      214.36      222.16     22.84 o 
  -2   0  13       27.23       32.66      7.03 o 
  -1   0  13      380.91      399.98     36.05 o 
   0   0  13      555.72      601.58     28.01 o 
   1   0  13        3.83       -4.55     11.09 o 
   2   0  13      434.95      424.88     19.06 o 
   3   0  13      849.61      872.25     35.28 o 
   4   0  13      780.57      837.44     33.34 o 
   5   0  13      139.59      145.24     19.79 o 
   6   0  13      209.29      224.55     18.78 o 
   7   0  13      144.88      139.28     36.37 o 
   8   0  13       53.27       35.00      8.72 o 
   9   0  13       37.10       45.20     17.73 o 
  -8   1  13        4.17       26.32     19.22 o 
  -7   1  13       40.84       43.08     19.21 o 
  -6   1  13       14.84       29.95     23.49 o 
  -5   1  13        1.32       18.17     11.13 o 
  -4   1  13      288.55      277.41     24.09 o 
  -3   1  13      302.13      389.23     34.85 o 
  -2   1  13       53.59       50.88     12.96 o 
  -1   1  13      157.86      146.84      8.00 o 
   0   1  13        3.74       12.55      4.35 o 
   1   1  13       27.88       22.21      7.26 o 
   2   1  13       14.97       19.59      7.60 o 
   3   1  13       26.12       41.99      7.21 o 
   4   1  13        9.44       14.95      7.46 o 
   5   1  13      238.37      231.56     13.87 o 
   6   1  13       31.91       16.20      5.68 o 
   7   1  13       87.29       77.50      8.77 o 
   8   1  13       17.01       18.57      7.40 o 
   9   1  13       19.37       31.81     12.96 o 
  -7   2  13       23.35       15.94     15.94 o 
  -6   2  13       39.70       39.49      8.61 o 
  -5   2  13      205.24      254.90     17.13 o 
  -4   2  13      504.58      500.91     27.33 o 
  -3   2  13       44.20       48.84     12.76 o 
  -2   2  13     1364.84     1584.70     55.89 o 
  -1   2  13      932.29      906.54     37.61 o 
   0   2  13     1223.08     1287.19     38.26 o 
   1   2  13     1805.36     1852.94     44.43 o 
   2   2  13     2185.55     2217.37     61.23 o 
   3   2  13     2108.87     2148.30     61.65 o 
   4   2  13     1273.50     1343.48     43.53 o 
   5   2  13     1009.58     1040.29     35.59 o 
   6   2  13      517.44      537.03     23.31 o 
   7   2  13        4.84        6.69      5.11 o 
   8   2  13      756.82      681.29     29.78 o 
   9   2  13       15.06       24.16     10.11 o 
  10   2  13       26.33       11.96      8.84 o 
  -7   3  13      161.17      103.39     23.86 o 
  -6   3  13       35.76       28.64     13.41 o 
  -5   3  13      257.73      270.98     12.89 o 
  -4   3  13      116.91      141.40     16.28 o 
  -3   3  13      460.00      548.30     24.45 o 
  -2   3  13     2096.95     2304.68     62.19 o 
  -1   3  13     1834.03     1884.81     46.42 o 
   0   3  13     1868.54     1903.42     67.77 o 
   1   3  13     3844.40     4031.66     95.77 o 
   2   3  13     1304.82     1328.94     43.16 o 
   3   3  13     2540.81     2650.08     70.41 o 
   4   3  13     1372.76     1383.59     36.61 o 
   5   3  13     1548.74     1639.39     42.03 o 
   6   3  13      261.19      261.10     12.65 o 
   7   3  13      811.74      827.27     37.54 o 
   8   3  13       13.20       17.11      4.69 o 
   9   3  13       46.67       48.27      9.84 o 
  10   3  13        7.14       17.66     18.81 o 
  -6   4  13        0.33        4.05      9.66 o 
  -5   4  13       41.04       48.06     12.00 o 
  -4   4  13        1.45       -7.89      7.89 o 
  -3   4  13       30.59       36.51     10.05 o 
  -2   4  13        4.43        8.57      7.58 o 
  -1   4  13      170.96      182.49     14.57 o 
   0   4  13       26.30       34.84      8.35 o 
   1   4  13      308.00      316.96     44.73 o 
   2   4  13      463.56      474.79     24.94 o 
   3   4  13      349.78      358.03     19.11 o 
   4   4  13      332.59      344.95     14.71 o 
   5   4  13      438.81      467.78     16.20 o 
   6   4  13      386.27      397.33     17.73 o 
   7   4  13       64.69       73.59      8.07 o 
   8   4  13      250.39      207.69     30.24 o 
   9   4  13       25.96       -1.81     21.71 o 
  10   4  13       88.99      110.33     14.78 o 
  -6   5  13        4.99      -10.20     16.44 o 
  -5   5  13      117.18      108.10     16.96 o 
  -4   5  13       76.80       44.16     11.19 o 
  -3   5  13       31.21       37.67     10.95 o 
  -2   5  13       49.84       44.21      5.06 o 
  -1   5  13      296.20      290.70     18.89 o 
   0   5  13        0.33        8.01      3.54 o 
   1   5  13        0.40        1.73      3.54 o 
   2   5  13       18.49       15.27      6.10 o 
   3   5  13        5.23       -2.21      3.14 o 
   4   5  13       20.46       20.24      3.20 o 
   5   5  13       10.78       13.28      2.59 o 
   6   5  13       74.43       91.11      7.67 o 
   7   5  13       18.90       21.85      7.69 o 
   8   5  13        4.35       -5.23      6.62 o 
   9   5  13       34.61       36.76     11.78 o 
  10   5  13        7.99        1.14      7.00 o 
  11   5  13       16.09       11.51     16.21 o 
  -5   6  13       26.56       -1.70     19.85 o 
  -4   6  13       58.34       57.21     16.42 o 
  -3   6  13      117.77      135.28     18.91 o 
  -2   6  13       64.84       65.51     10.21 o 
  -1   6  13      496.81      530.56     24.53 o 
   0   6  13      307.14      321.39     12.95 o 
   1   6  13      828.83      917.37     44.18 o 
   2   6  13      838.91      876.98     26.24 o 
   3   6  13     1720.05     1869.86     45.31 o 
   4   6  13      609.04      659.53     20.37 o 
   5   6  13     1083.81     1140.23     35.44 o 
   6   6  13      975.43     1038.08     36.04 o 
   7   6  13      472.07      493.21     20.82 o 
   8   6  13      307.67      321.59     17.67 o 
   9   6  13      189.82      168.05     14.63 o 
  10   6  13      175.49      127.86     15.18 o 
  11   6  13       15.87        6.51     13.79 o 
  -4   7  13       28.92       22.69     14.75 o 
  -3   7  13      215.73      179.89     13.40 o 
  -2   7  13      288.56      275.34     26.79 o 
  -1   7  13      303.22      296.65     14.29 o 
   0   7  13      787.23      828.15     33.52 o 
   1   7  13      933.75      980.86     34.90 o 
   2   7  13     1646.72     1749.02     49.24 o 
   3   7  13     1523.51     1532.88     64.24 o 
   4   7  13     2023.76     2235.68     47.54 o 
   5   7  13     1864.17     1888.30     51.64 o 
   6   7  13     1119.14     1177.92     37.00 o 
   7   7  13      370.53      410.62     24.57 o 
   8   7  13      549.05      581.03     28.66 o 
   9   7  13       83.18       68.87     12.97 o 
  10   7  13      187.44      154.79     19.34 o 
  11   7  13       91.85      102.28     18.60 o 
  -3   8  13        9.03        8.51     15.89 o 
  -2   8  13        5.23       11.61      6.32 o 
  -1   8  13       23.61       19.16     13.32 o 
   0   8  13       39.15       30.81      5.62 o 
   1   8  13      165.73      147.66      9.68 o 
   2   8  13       25.52       12.25      5.18 o 
   3   8  13      205.57      213.08     10.95 o 
   4   8  13       59.76       70.93      6.28 o 
   5   8  13      391.57      449.51     24.96 o 
   6   8  13      215.11      260.99     16.65 o 
   7   8  13      347.10      348.75     21.16 o 
   8   8  13        6.46        9.52     10.38 o 
   9   8  13      242.13      211.96     49.31 o 
  10   8  13       36.97       24.64      8.98 o 
  11   8  13        1.28      -10.17     14.35 o 
  -2   9  13       97.44       78.94     17.61 o 
  -1   9  13        5.36        1.98      8.41 o 
   0   9  13       76.60       76.92      9.27 o 
   1   9  13      111.85      122.76      9.21 o 
   2   9  13        2.84        5.98      8.72 o 
   3   9  13       29.15       28.95      5.03 o 
   4   9  13       29.20       27.59      4.39 o 
   5   9  13        6.91        6.89      7.04 o 
   6   9  13       29.50       39.73      8.84 o 
   7   9  13        2.29        0.79      7.99 o 
   8   9  13       77.21       90.28     19.10 o 
   9   9  13        0.48       27.18     19.66 o 
  10   9  13        2.74      -13.49     13.49 o 
  -1  10  13      159.66      163.23     22.18 o 
   0  10  13       47.05       39.75     13.20 o 
   1  10  13       88.90       63.93     14.57 o 
   2  10  13      151.31      115.95     10.81 o 
   3  10  13      151.52      163.86     16.77 o 
   4  10  13      274.60      249.41     15.95 o 
   5  10  13      605.73      572.38     34.09 o 
   6  10  13      365.98      309.81     38.59 o 
   7  10  13      679.06      674.30     82.10 o 
   8  10  13       13.31        0.00     12.14 o 
   9  10  13      318.72      307.41     38.13 o 
  10  10  13      130.34      114.43     19.58 o 
   1  11  13      229.09      183.73     26.08 o 
   2  11  13      133.98      162.63     23.54 o 
   3  11  13      574.51      570.85     61.70 o 
   4  11  13      780.67      321.43    287.72 o 
   5  11  13      351.63      333.32     50.93 o 
   6  11  13      924.63      942.29     82.77 o 
   7  11  13      408.55      431.10     61.22 o 
   8  11  13      621.82      640.52     56.65 o 
   9  11  13      204.30      180.08     32.32 o 
   3  12  13       41.68        5.81     13.95 o 
   5  12  13       64.21       79.98     23.18 o 
   6  12  13      149.10      169.12     18.52 o 
   7  12  13       70.76      103.45     26.01 o 
   8  12  13      101.37      110.83     28.28 o 
  -5  -6  14       99.83      110.34     26.00 o 
  -4  -6  14       93.05      151.07     25.47 o 
  -3  -6  14       67.47       13.34     16.82 o 
  -2  -6  14       37.84       34.91     12.31 o 
  -1  -6  14        7.67       28.53     13.66 o 
   0  -6  14       12.85        9.91     11.66 o 
   1  -6  14       31.01       -6.46     32.95 o 
  -6  -5  14      696.92      705.21     63.68 o 
  -5  -5  14      458.53      463.97     45.80 o 
  -4  -5  14      830.15      883.72     77.33 o 
  -3  -5  14      534.89      502.25     31.51 o 
  -2  -5  14      491.80      473.33     32.73 o 
  -1  -5  14      344.52      382.19     26.73 o 
   0  -5  14      547.14      536.83     52.37 o 
   1  -5  14        0.80       22.77     12.56 o 
   2  -5  14       99.40       62.42     30.64 o 
   3  -5  14        1.87        6.54      9.53 o 
  -6  -4  14       73.88      106.20     21.47 o 
  -5  -4  14      850.35      871.49     77.43 o 
  -4  -4  14      374.78      372.60     23.86 o 
  -3  -4  14      174.24      185.59     22.32 o 
  -2  -4  14      615.03      627.43     33.58 o 
  -1  -4  14      272.16      304.70     19.42 o 
   0  -4  14      171.04      190.14     16.05 o 
   1  -4  14       86.55       81.69     16.48 o 
   2  -4  14       49.57       93.73     15.07 o 
   3  -4  14       99.13       95.91     16.45 o 
   4  -4  14       15.08        1.96     17.47 o 
  -7  -3  14       42.47       59.79     18.58 o 
  -6  -3  14        1.51        6.98     13.96 o 
  -5  -3  14      126.92      153.96     26.83 o 
  -4  -3  14       44.27       58.18     22.50 o 
  -3  -3  14      317.69      358.81     17.74 o 
  -2  -3  14      113.12      114.88      9.30 o 
  -1  -3  14      486.98      467.60     52.63 o 
   0  -3  14       77.67       68.54     12.63 o 
   1  -3  14      415.36      362.97     18.55 o 
   2  -3  14      265.93      222.15     15.60 o 
   3  -3  14      131.17      158.46     15.81 o 
   4  -3  14       47.93       41.20     10.61 o 
   5  -3  14      299.58      335.47     43.02 o 
  -7  -2  14       30.10       36.64     16.28 o 
  -6  -2  14       54.94       61.22     22.16 o 
  -5  -2  14       86.15       40.91     15.20 o 
  -4  -2  14      160.66      184.75     28.10 o 
  -3  -2  14       69.07       75.54      7.07 o 
  -2  -2  14       44.47       43.38      6.39 o 
  -1  -2  14      370.61      364.88     18.20 o 
   0  -2  14        4.47        7.66      7.64 o 
   1  -2  14       26.37       20.81      6.24 o 
   2  -2  14       15.11       12.37      6.04 o 
   3  -2  14        1.06        8.08      5.36 o 
   4  -2  14        3.42       -0.16      4.66 o 
   5  -2  14        0.78       -3.62      5.71 o 
   6  -2  14       10.73       -6.23     17.52 o 
  -7  -1  14      410.07      468.77     49.51 o 
  -6  -1  14      697.10      852.42     64.27 o 
  -5  -1  14      718.95      748.00     66.78 o 
  -4  -1  14     1065.84     1243.23     67.57 o 
  -3  -1  14     1937.50     2137.23     90.77 o 
  -2  -1  14     1521.71     1702.11     53.49 o 
  -1  -1  14     1318.95     1445.83    125.99 o 
   0  -1  14     1098.02     1091.69     36.79 o 
   1  -1  14      743.17      777.56     32.84 o 
   2  -1  14      214.61      215.47     12.33 o 
   3  -1  14      531.65      527.87     21.52 o 
   4  -1  14       81.10       64.23     11.33 o 
   5  -1  14       81.21       85.00     21.69 o 
   6  -1  14        4.51       -9.26     17.04 o 
   7  -1  14        4.94        2.64      7.21 o 
  -7   0  14      189.28      214.74     33.17 o 
  -6   0  14      281.32      234.72     34.45 o 
  -5   0  14      484.68      556.17     40.01 o 
  -4   0  14      372.31      383.43     26.74 o 
  -3   0  14     1295.31     1363.20     83.04 o 
  -2   0  14      167.15      173.23      6.77 o 
  -1   0  14     1734.04     1861.42     56.48 o 
   0   0  14      769.19      722.78     30.58 o 
   1   0  14      665.41      643.44     24.39 o 
   2   0  14      620.93      596.55     23.05 o 
   3   0  14       31.34       39.62      9.47 o 
   4   0  14       10.33       22.69      7.00 o 
   5   0  14       56.80       50.91      8.36 o 
   6   0  14       28.27       34.18     15.34 o 
   7   0  14       45.52       48.31      7.95 o 
   8   0  14       13.47        5.32      9.16 o 
  -7   1  14       32.04       -4.06     11.62 o 
  -6   1  14        1.83        0.00     16.32 o 
  -5   1  14        4.55       -7.02     10.52 o 
  -4   1  14       68.76       48.53     11.96 o 
  -3   1  14       35.16       34.73     10.01 o 
  -2   1  14      523.76      553.86     30.32 o 
  -1   1  14       83.05       81.56      8.69 o 
   0   1  14      223.10      228.76     10.74 o 
   1   1  14      799.19      882.91     32.93 o 
   2   1  14      166.10      145.75      9.49 o 
   3   1  14      229.44      182.82     11.80 o 
   4   1  14      254.01      252.37     32.29 o 
   5   1  14      223.95      229.49     19.19 o 
   6   1  14      149.95      154.87     11.76 o 
   7   1  14      360.28      330.02     18.89 o 
   8   1  14       49.55       73.62     18.41 o 
   9   1  14      109.77       88.38     36.61 o 
  -7   2  14        2.46       -5.56     10.63 o 
  -6   2  14       62.90       44.66      8.98 o 
  -5   2  14       98.63       84.60      9.99 o 
  -4   2  14        1.90        1.91      4.53 o 
  -3   2  14       74.59       87.40      8.76 o 
  -2   2  14      511.34      477.74     25.66 o 
  -1   2  14       76.80       75.98      6.28 o 
   0   2  14        7.54        7.27      4.27 o 
   1   2  14      429.89      432.25     19.61 o 
   2   2  14       10.15       10.76      4.49 o 
   3   2  14      151.27      142.40      8.90 o 
   4   2  14        3.35        7.28      7.63 o 
   5   2  14       92.86       99.84     11.44 o 
   6   2  14       34.78       22.50      6.63 o 
   7   2  14        0.03        5.67      6.26 o 
   8   2  14       21.07       16.48      5.77 o 
   9   2  14       12.23       41.83     14.90 o 
  -6   3  14      174.14      152.07     27.91 o 
  -5   3  14      299.67      323.84     21.13 o 
  -4   3  14     1263.11     1353.75     47.18 o 
  -3   3  14     1317.89     1420.41     49.29 o 
  -2   3  14      549.52      656.71     35.04 o 
  -1   3  14     2275.51     2369.99    131.43 o 
   0   3  14      954.46      932.92     30.02 o 
   1   3  14     3103.22     3099.97     83.68 o 
   2   3  14      611.06      582.72     23.69 o 
   3   3  14     1476.25     1515.53     42.20 o 
   4   3  14      880.95      897.03     29.06 o 
   5   3  14      155.90      138.80     16.21 o 
   6   3  14       43.62       56.32      6.53 o 
   7   3  14      547.20      548.52     22.70 o 
   8   3  14       66.55       44.37     15.66 o 
   9   3  14       81.79       79.56     11.93 o 
  10   3  14        0.56      -12.13     12.13 o 
  -6   4  14      351.89      387.60     51.72 o 
  -5   4  14       62.38       41.59     14.24 o 
  -4   4  14      440.64      444.60     18.81 o 
  -3   4  14      280.60      254.27     14.18 o 
  -2   4  14     1281.77     1287.16     60.16 o 
  -1   4  14      634.32      680.50     24.06 o 
   0   4  14     1122.66     1147.53     37.44 o 
   1   4  14     1972.42     2031.48     58.51 o 
   2   4  14      472.69      492.27     20.85 o 
   3   4  14      935.98      923.09     33.75 o 
   4   4  14      280.68      266.53     11.55 o 
   5   4  14       91.44       90.47      6.89 o 
   6   4  14       93.98      105.04      7.49 o 
   7   4  14       13.55        8.61      3.23 o 
   8   4  14      175.81      179.53     15.01 o 
   9   4  14        2.56        8.87      8.96 o 
  10   4  14       30.49        7.46     10.95 o 
  -5   5  14       63.03       35.23     19.32 o 
  -4   5  14       12.20        2.63     12.49 o 
  -3   5  14       15.21        8.58     25.59 o 
  -2   5  14       37.79       49.66      6.66 o 
  -1   5  14       86.52       87.01      6.44 o 
   0   5  14      338.53      330.68     12.88 o 
   1   5  14       15.13       12.64      4.41 o 
   2   5  14      203.81      202.92     11.54 o 
   3   5  14      378.60      411.96     31.89 o 
   4   5  14      449.80      449.15     15.88 o 
   5   5  14       20.87       26.04      7.57 o 
   6   5  14      331.38      317.75     19.56 o 
   7   5  14      107.21       91.78      8.67 o 
   8   5  14       68.06       52.79     11.36 o 
   9   5  14      114.14       87.71     12.53 o 
  10   5  14       19.20       12.34      8.38 o 
  -4   6  14       41.30       50.59     17.05 o 
  -3   6  14      105.34       70.03     13.66 o 
  -2   6  14      153.40      170.67     16.73 o 
  -1   6  14        4.04        7.50      4.89 o 
   0   6  14      221.87      223.43     18.00 o 
   1   6  14        7.24        4.71      4.57 o 
   2   6  14       11.28        4.94      4.68 o 
   3   6  14       22.97       29.53      4.35 o 
   4   6  14        5.36        4.30      2.20 o 
   5   6  14       31.82       45.05      7.57 o 
   6   6  14       18.34        2.67      5.77 o 
   7   6  14       30.06       38.59     11.91 o 
   8   6  14        2.79        7.19      9.41 o 
   9   6  14       11.89        9.22      8.31 o 
  10   6  14        4.27       -7.86      7.86 o 
  -4   7  14       86.85       57.30     19.85 o 
  -3   7  14      169.25      184.77     28.43 o 
  -2   7  14      509.30      552.45     72.98 o 
  -1   7  14      708.01      760.41     35.15 o 
   0   7  14      964.35     1017.24     63.05 o 
   1   7  14      910.83      932.37     45.36 o 
   2   7  14     1151.59     1230.21     49.50 o 
   3   7  14     1211.46     1250.33     35.77 o 
   4   7  14      673.25      733.46     23.57 o 
   5   7  14      526.04      586.30     31.76 o 
   6   7  14      648.97      693.33     25.28 o 
   7   7  14      189.37      204.69     13.60 o 
   8   7  14      228.46      216.78     20.85 o 
   9   7  14      111.14       67.35     12.75 o 
  10   7  14        0.74        2.13     12.43 o 
  -3   8  14       81.51       65.27     21.57 o 
  -2   8  14      334.17      353.80     39.24 o 
  -1   8  14      296.72      289.80     22.87 o 
   0   8  14      556.27      565.29     23.77 o 
   1   8  14      751.95      804.33     34.47 o 
   2   8  14      895.23      938.29     38.76 o 
   3   8  14      592.97      615.86     25.01 o 
   4   8  14      706.70      733.46     24.17 o 
   5   8  14      301.75      339.17     22.29 o 
   6   8  14      240.46      255.52     20.22 o 
   7   8  14      101.36      105.94     12.37 o 
   8   8  14       78.25       71.81     25.16 o 
   9   8  14        0.80        2.91      9.38 o 
  10   8  14        0.20       31.82     15.04 o 
  -2   9  14        1.89        5.68     17.04 o 
  -1   9  14        5.06        2.28     15.93 o 
   0   9  14        7.79        7.23      6.35 o 
   1   9  14      110.36      110.53     13.26 o 
   2   9  14       53.22       53.60      7.56 o 
   3   9  14      226.53      204.07     45.87 o 
   4   9  14       62.51       53.13      6.22 o 
   5   9  14      186.06      224.59     28.12 o 
   6   9  14       25.33       19.05     15.78 o 
   7   9  14        0.17       -8.71      8.71 o 
   8   9  14      286.00      277.76     33.57 o 
   9   9  14        0.29      -10.41     18.50 o 
  10   9  14      180.66      149.66     33.51 o 
   0  10  14       43.55       27.97      9.42 o 
   1  10  14       17.51       12.59      7.71 o 
   2  10  14       82.87      103.94     15.55 o 
   3  10  14        4.21        5.32     10.25 o 
   4  10  14       32.11       14.63     11.77 o 
   5  10  14       11.87       21.82     10.96 o 
   6  10  14        1.79       16.92     20.80 o 
   7  10  14        6.81       16.31     10.70 o 
   8  10  14        3.49       23.69     22.54 o 
   9  10  14        0.36        1.15     15.59 o 
   2  11  14      691.42      424.06    136.63 o 
   3  11  14      341.21      286.67     34.89 o 
   4  11  14      152.69       96.34     22.63 o 
   5  11  14      424.85      411.78     39.65 o 
   6  11  14      488.44      411.77     31.18 o 
   7  11  14       80.27       54.91     20.81 o 
   8  11  14      299.87      339.08     42.16 o 
   5  12  14      466.11      456.62     47.52 o 
   6  12  14       73.58       41.64     17.93 o 
  -3  -6  15       12.84       25.46     15.05 o 
  -2  -6  15       92.71      104.36     23.19 o 
  -5  -5  15      117.01      102.96     26.61 o 
  -4  -5  15      327.51      326.39     39.41 o 
  -3  -5  15       47.24       48.19     18.00 o 
  -2  -5  15       52.21       86.67     23.85 o 
  -1  -5  15      107.76       89.73     27.73 o 
   0  -5  15       11.89       30.68     13.02 o 
   1  -5  15        5.74        0.36      8.17 o 
   2  -5  15       25.15       21.55     15.14 o 
  -6  -4  15      280.02      318.49     41.10 o 
  -5  -4  15      399.22      384.80     45.85 o 
  -4  -4  15      298.58      268.66     33.74 o 
  -3  -4  15      171.53      150.87     25.63 o 
  -2  -4  15      141.60      146.93     13.66 o 
  -1  -4  15       14.92        6.69     11.39 o 
   0  -4  15        5.33       14.61     11.08 o 
   1  -4  15      139.11      104.64     13.37 o 
   2  -4  15        9.08       -9.92      9.92 o 
   3  -4  15        5.52       -0.47      9.28 o 
  -6  -3  15      195.18      190.98     30.77 o 
  -5  -3  15      205.11      239.70     33.74 o 
  -4  -3  15      190.09      168.49     30.32 o 
  -3  -3  15      198.46      230.31     16.55 o 
  -2  -3  15      162.74      218.46     16.29 o 
  -1  -3  15      308.53      292.03     23.34 o 
   0  -3  15       37.29       45.66      7.69 o 
   1  -3  15      189.39      167.06     23.11 o 
   2  -3  15       27.50       39.27      7.46 o 
   3  -3  15      209.92      199.96     27.56 o 
   4  -3  15      159.92      156.15     16.58 o 
   5  -3  15      124.78      110.23     25.53 o 
  -7  -2  15       27.97        0.00     16.24 o 
  -6  -2  15      239.93      290.24     40.14 o 
  -5  -2  15       41.30       50.71     20.98 o 
  -4  -2  15       79.35      128.52     24.54 o 
  -3  -2  15       77.14       80.28      7.68 o 
  -2  -2  15      237.91      251.52     17.12 o 
  -1  -2  15       74.89       74.13     14.50 o 
   0  -2  15      237.81      248.29     19.42 o 
   1  -2  15       99.09       82.88      8.64 o 
   2  -2  15       37.05       27.71      8.10 o 
   3  -2  15      110.37      103.57     10.56 o 
   4  -2  15       78.59       68.80     15.74 o 
   5  -2  15        5.02      -10.68     10.68 o 
   6  -2  15      116.53      140.65     27.78 o 
  -7  -1  15       76.64       30.76     17.99 o 
  -6  -1  15      225.63      217.76     36.10 o 
  -5  -1  15      279.49      315.82     37.94 o 
  -4  -1  15      209.61      229.35     31.59 o 
  -3  -1  15      129.50      136.72     34.58 o 
  -2  -1  15      282.38      282.34     18.65 o 
  -1  -1  15       79.71       71.84     19.72 o 
   0  -1  15      294.11      278.62     29.28 o 
   1  -1  15       69.14       72.12      8.80 o 
   2  -1  15       42.59       31.37      6.78 o 
   3  -1  15       15.11       19.14      7.53 o 
   4  -1  15       14.09       17.49      7.35 o 
   5  -1  15        3.99       11.82      7.45 o 
   6  -1  15       12.74        9.11      9.64 o 
   7  -1  15        1.15       -5.19     22.50 o 
  -6   0  15      645.68      650.74     71.07 o 
  -5   0  15      796.40      771.91     76.54 o 
  -4   0  15      849.06      862.34     74.41 o 
  -3   0  15      859.67      918.74     55.35 o 
  -2   0  15      463.14      450.72     19.53 o 
  -1   0  15      913.77      964.08     37.39 o 
   0   0  15       24.70       33.86      7.73 o 
   1   0  15      219.49      219.90     27.25 o 
   2   0  15       12.02       10.58      5.00 o 
   3   0  15      162.77      138.78     14.76 o 
   4   0  15       21.98       26.71      8.56 o 
   5   0  15        6.66        6.87      7.33 o 
   6   0  15       21.22        5.85     10.58 o 
   7   0  15        3.18      -13.86     13.86 o 
  -6   1  15      140.42      136.64     29.07 o 
  -5   1  15      326.08      271.27     36.76 o 
  -4   1  15      488.90      647.68     58.51 o 
  -3   1  15      175.79      164.34     13.93 o 
  -2   1  15      710.54      762.09     33.00 o 
  -1   1  15       85.60       84.24      6.25 o 
   0   1  15      298.14      307.66     16.80 o 
   1   1  15      113.37       96.45     15.47 o 
   2   1  15       74.23       85.21      9.28 o 
   3   1  15      445.95      433.78     26.57 o 
   4   1  15       68.94       84.40      9.08 o 
   5   1  15       69.74       75.43      9.30 o 
   6   1  15       62.62       58.91      8.66 o 
   7   1  15       77.21       50.62     10.16 o 
   8   1  15      181.62      118.48     24.16 o 
  -6   2  15       11.05        9.39     11.43 o 
  -5   2  15        0.02        3.98     11.06 o 
  -4   2  15       27.46       45.69     12.32 o 
  -3   2  15       41.70       25.56      8.26 o 
  -2   2  15      279.20      270.21     19.54 o 
  -1   2  15      315.69      326.70     17.06 o 
   0   2  15      222.62      268.68     13.71 o 
   1   2  15      125.07      112.41      8.18 o 
   2   2  15      447.83      463.38     18.78 o 
   3   2  15        4.86       -0.77      4.06 o 
   4   2  15       29.85       15.87      5.85 o 
   5   2  15      357.59      356.68     30.00 o 
   6   2  15      114.05       91.95     11.88 o 
   7   2  15       13.28       11.30      5.83 o 
   8   2  15      105.78      104.73     14.62 o 
   9   2  15       39.23       20.72     18.34 o 
  -6   3  15      102.46       74.55     33.01 o 
  -5   3  15      184.56      223.20     34.25 o 
  -4   3  15       88.00       66.41     16.82 o 
  -3   3  15      191.52      177.25     13.52 o 
  -2   3  15      215.44      199.68     25.56 o 
  -1   3  15      338.71      298.35     15.22 o 
   0   3  15      174.70      179.09     11.18 o 
   1   3  15      100.50       99.56     10.71 o 
   2   3  15      311.95      310.49     16.16 o 
   3   3  15       36.42       42.74      7.90 o 
   4   3  15       61.87       61.95      6.53 o 
   5   3  15       60.16       65.66      9.70 o 
   6   3  15       14.39        3.51      4.13 o 
   7   3  15       79.37       66.82      7.91 o 
   8   3  15        0.75       24.06      8.67 o 
   9   3  15       67.11       55.95     24.10 o 
  -5   4  15      251.12      216.43     31.32 o 
  -4   4  15      714.05      684.66     34.82 o 
  -3   4  15     1132.42     1168.61     42.29 o 
  -2   4  15     1238.12     1260.48     56.59 o 
  -1   4  15      565.13      592.88     23.42 o 
   0   4  15     1763.20     1862.69     58.75 o 
   1   4  15       23.38       27.00      6.65 o 
   2   4  15      422.35      429.28     21.02 o 
   3   4  15      239.32      231.42     14.30 o 
   4   4  15       11.19       11.79      8.37 o 
   5   4  15       65.34       62.96     11.88 o 
   6   4  15       69.16       66.40      9.52 o 
   7   4  15        0.25       -0.71      7.41 o 
   8   4  15       13.12       15.09      9.08 o 
   9   4  15        8.07       14.53      7.45 o 
  -5   5  15      123.89       89.20     21.59 o 
  -4   5  15      389.32      422.22     42.73 o 
  -3   5  15      287.54      252.99     29.69 o 
  -2   5  15       78.17       77.31      7.71 o 
  -1   5  15      667.08      662.15     23.99 o 
   0   5  15      307.79      293.07     13.54 o 
   1   5  15      274.29      283.09     17.02 o 
   2   5  15      514.45      535.83     27.06 o 
   3   5  15        5.67        2.64      5.72 o 
   4   5  15      146.00      145.91     11.33 o 
   5   5  15       18.07       16.54      3.49 o 
   6   5  15       67.14       68.51     10.07 o 
   7   5  15       12.69       16.60      9.15 o 
   8   5  15       58.04       48.73     18.12 o 
   9   5  15       97.29       92.26     12.39 o 
  10   5  15       78.45       43.60     12.18 o 
  -4   6  15        0.44       35.23     19.89 o 
  -2   6  15       47.16       28.54     15.98 o 
  -1   6  15      190.78      153.79      9.17 o 
   0   6  15        7.36        6.69     10.07 o 
   1   6  15      418.38      448.97     19.38 o 
   2   6  15       69.47       82.51     10.19 o 
   3   6  15      140.29      156.89     15.68 o 
   4   6  15       52.56       56.41      7.44 o 
   5   6  15      155.13      169.10     25.68 o 
   6   6  15       44.27       57.05     12.92 o 
   7   6  15       34.54       43.34     11.84 o 
   8   6  15      104.78       48.98     11.06 o 
   9   6  15       10.19        1.43     12.48 o 
  10   6  15      107.24       74.00     29.49 o 
  -3   7  15      118.54      186.45     27.85 o 
  -2   7  15      102.95      109.92     19.93 o 
  -1   7  15       85.09       73.60     18.26 o 
   0   7  15      100.58       99.50     10.71 o 
   1   7  15      240.37      195.86     13.45 o 
   2   7  15       72.92       72.41      6.80 o 
   3   7  15       68.44       72.14      7.00 o 
   4   7  15       26.72       28.35      4.57 o 
   5   7  15      111.78      119.58     12.13 o 
   6   7  15       77.65      101.81     16.78 o 
   7   7  15        0.99        2.29      8.68 o 
   8   7  15       31.78       33.48     19.81 o 
   9   7  15       23.10       21.99     11.34 o 
  10   7  15        8.69        8.10     15.05 o 
  -2   8  15      456.39      527.35     47.23 o 
  -1   8  15      503.13      499.83     53.57 o 
   0   8  15      611.38      629.85     47.15 o 
   1   8  15      462.01      470.84     28.40 o 
   2   8  15      938.65      971.97     47.14 o 
   3   8  15       33.28       44.30      6.91 o 
   4   8  15      986.86     1027.19     34.22 o 
   5   8  15       35.45       58.32      9.26 o 
   6   8  15       10.98        6.56      9.72 o 
   7   8  15       39.97       44.47     12.50 o 
   8   8  15       32.83       26.62     17.36 o 
   9   8  15        1.72       22.56     19.67 o 
  10   8  15       42.76       71.11     21.39 o 
  -1   9  15      281.95      249.27     33.00 o 
   0   9  15      336.03      265.76     27.56 o 
   1   9  15      153.31      181.26     22.38 o 
   2   9  15       94.61       91.70     11.39 o 
   3   9  15      328.51      324.04     22.14 o 
   4   9  15       47.83       43.53     15.76 o 
   5   9  15       25.20       18.34      7.87 o 
   6   9  15      104.25       85.87     26.03 o 
   7   9  15       42.32       16.77     12.72 o 
   8   9  15       13.36       29.48     19.08 o 
   9   9  15       20.23       -4.62     12.13 o 
   1  10  15      170.69      106.24     30.17 o 
   2  10  15        4.03       -0.16      7.68 o 
   3  10  15       66.63        1.18      6.27 o 
   4  10  15      109.45      114.80     17.97 o 
   5  10  15       31.50       61.22     15.49 o 
   6  10  15        8.51       45.93     30.08 o 
   7  10  15      111.31       54.33     17.92 o 
   8  10  15        3.89       16.75     20.21 o 
   9  10  15       27.59       73.88     19.62 o 
   3  11  15        0.15        4.06     11.03 o 
   4  11  15      137.81      104.36     19.13 o 
   5  11  15       74.73       49.21     19.10 o 
   6  11  15        1.55        8.95     21.31 o 
   7  11  15       21.97       17.33     14.44 o 
  -2  -5  16        0.40      -11.60     13.92 o 
  -1  -5  16        9.01       16.27     13.94 o 
  -4  -4  16       28.71       -9.28     14.49 o 
  -3  -4  16       36.54       24.40     15.10 o 
  -1  -4  16       14.82       10.05      8.99 o 
   0  -4  16        0.30        1.21      7.08 o 
   1  -4  16        4.77        5.06     10.92 o 
   2  -4  16        4.59       32.61     20.38 o 
  -5  -3  16       79.77       60.33     19.14 o 
  -4  -3  16       69.57       52.90     19.77 o 
  -3  -3  16       37.51       18.05     13.39 o 
  -1  -3  16        3.46        7.78      9.37 o 
   0  -3  16       35.01       12.35     13.16 o 
   1  -3  16        4.20        6.42      8.36 o 
   2  -3  16       52.83       47.63     10.82 o 
   3  -3  16       91.74       90.89     20.97 o 
   4  -3  16       83.22       57.51     25.56 o 
  -6  -2  16      258.04      200.66     38.28 o 
  -5  -2  16        4.80       54.05     24.99 o 
  -4  -2  16      244.21      274.41     39.63 o 
  -3  -2  16      311.81      326.93     35.61 o 
  -2  -2  16       61.09       46.04      8.24 o 
  -1  -2  16      110.57      109.42     26.31 o 
   0  -2  16      147.39      140.82     15.49 o 
   1  -2  16      258.62      278.84     17.57 o 
   2  -2  16      179.48      161.98     20.31 o 
   3  -2  16      158.92      177.01     14.74 o 
   4  -2  16      298.08      270.18     38.43 o 
   5  -2  16      251.26      178.71     31.33 o 
  -6  -1  16        4.37      -12.77     20.89 o 
  -5  -1  16       18.83       15.13     17.46 o 
  -4  -1  16       34.45       24.50     15.16 o 
  -3  -1  16       21.84       17.53     15.19 o 
  -2  -1  16       16.70       12.79      3.28 o 
  -1  -1  16      221.53      201.32     13.62 o 
   0  -1  16        7.36        1.50     18.93 o 
   1  -1  16       31.37       35.70     18.21 o 
   2  -1  16        1.22       -0.27     13.54 o 
   3  -1  16       32.56       36.61     11.49 o 
   4  -1  16        2.39       11.20      8.79 o 
   5  -1  16        3.29        9.61     12.68 o 
   6  -1  16        0.11      -22.57     22.57 o 
  -6   0  16      181.22      245.56     38.89 o 
  -5   0  16      149.99       94.89     23.29 o 
  -4   0  16      169.36      102.12     24.51 o 
  -3   0  16      315.31      312.35     39.19 o 
  -2   0  16       44.14       42.85      3.32 o 
  -1   0  16       25.58       22.87      8.84 o 
   0   0  16       52.61       55.39      6.50 o 
   1   0  16       36.74       30.39      7.67 o 
   2   0  16        0.17       -5.73      6.03 o 
   3   0  16       72.46       72.33     10.86 o 
   4   0  16        1.09       -4.35      6.79 o 
   5   0  16       28.19       14.92     10.38 o 
   6   0  16        0.73       -0.17      9.36 o 
   7   0  16       26.99       13.84     16.73 o 
  -6   1  16       99.08       92.19     32.47 o 
  -5   1  16      383.03      363.11     28.57 o 
  -4   1  16      230.71      211.45     20.52 o 
  -3   1  16       73.29       53.49     12.00 o 
  -2   1  16      124.95      100.50     12.33 o 
  -1   1  16      228.53      233.28     17.59 o 
   0   1  16        1.95        0.50      3.03 o 
   1   1  16        7.11        4.01      6.67 o 
   2   1  16       76.20       76.24      8.80 o 
   3   1  16      211.80      221.10     17.55 o 
   4   1  16       84.54       95.87     14.81 o 
   5   1  16       77.73       87.93     10.34 o 
   6   1  16      245.04      208.80     16.31 o 
   7   1  16       97.97      111.96     21.93 o 
  -5   2  16       55.80       34.26     10.38 o 
  -4   2  16      331.58      358.16     26.63 o 
  -3   2  16      180.69      166.87     20.86 o 
  -2   2  16      228.50      208.76     29.63 o 
  -1   2  16       33.51       32.35      6.85 o 
   0   2  16      209.24      222.10     14.84 o 
   1   2  16      188.76      174.21     12.39 o 
   2   2  16       20.55       14.90     10.28 o 
   3   2  16      259.55      252.59     21.00 o 
   4   2  16      474.94      446.35     20.20 o 
   5   2  16       70.32       71.56      9.47 o 
   6   2  16      271.62      242.72     17.14 o 
   7   2  16      487.85      456.21     47.89 o 
   8   2  16      386.38      340.42     50.02 o 
  -5   3  16       73.56       83.82     23.95 o 
  -4   3  16        5.20       -8.69      8.69 o 
  -3   3  16        2.64        7.56      6.97 o 
  -2   3  16       91.12       76.89     13.98 o 
  -1   3  16       20.53       18.68      9.08 o 
   0   3  16        0.14       -2.06      5.15 o 
   1   3  16      182.30      152.89     16.60 o 
   2   3  16        0.70       18.94     13.81 o 
   3   3  16      202.38      181.72     11.01 o 
   4   3  16       54.97       46.69      6.65 o 
   5   3  16        4.13        7.15      4.95 o 
   6   3  16        0.55        5.94      4.83 o 
   7   3  16        0.75       -3.68      9.10 o 
   8   3  16       41.44       24.42      9.02 o 
  -4   4  16      273.79      212.29     35.95 o 
  -3   4  16       57.18       61.53     11.94 o 
  -2   4  16      147.15      180.34     20.23 o 
  -1   4  16      104.14      123.66     15.39 o 
   0   4  16      279.81      256.62     20.39 o 
   1   4  16       27.26       23.31      5.99 o 
   2   4  16      199.67      172.26     13.01 o 
   3   4  16      120.88      128.55     10.35 o 
   4   4  16        5.23       12.37      5.83 o 
   5   4  16       30.68       19.47      6.57 o 
   6   4  16       11.16       15.53      7.21 o 
   7   4  16        6.82       33.13      7.43 o 
   8   4  16       23.58       44.59     17.72 o 
   9   4  16       73.18       42.32     15.27 o 
  -4   5  16      126.74       81.97     20.49 o 
  -3   5  16      296.87      327.64     40.52 o 
  -2   5  16      545.09      453.08     67.53 o 
  -1   5  16      204.25      184.35     11.36 o 
   0   5  16       49.18       53.30      5.74 o 
   1   5  16       98.25      102.81      9.88 o 
   2   5  16       29.41       20.28     10.33 o 
   3   5  16        3.12       -1.49      4.96 o 
   4   5  16        0.86        1.23      4.76 o 
   5   5  16       15.82       19.21      6.43 o 
   6   5  16        1.41        9.28     10.06 o 
   7   5  16       64.98       69.65     10.87 o 
   8   5  16      173.42      152.27     15.97 o 
   9   5  16       59.42       45.06     12.39 o 
  -3   6  16      225.34      212.98     31.89 o 
  -2   6  16      136.08      138.08     24.53 o 
  -1   6  16      133.00      117.81     38.05 o 
   0   6  16      131.03      114.42     18.99 o 
   1   6  16        9.77       11.33      6.11 o 
   2   6  16      134.63      133.83     11.18 o 
   3   6  16       97.18       80.06     13.78 o 
   4   6  16       53.56       52.69      4.83 o 
   5   6  16      135.53      138.64      5.78 o 
   6   6  16       50.49       50.25     10.92 o 
   7   6  16      194.86      157.83     14.87 o 
   8   6  16      131.05       86.00     22.21 o 
   9   6  16      208.25      162.50     34.41 o 
  -2   7  16       11.98       21.63     18.79 o 
  -1   7  16        1.28       -2.85      7.98 o 
   0   7  16      103.61       93.75     11.11 o 
   1   7  16       40.61       23.98      6.53 o 
   2   7  16       55.62       47.54      6.71 o 
   3   7  16       10.59        1.04      4.70 o 
   4   7  16       38.30       29.39      6.04 o 
   5   7  16        3.01       -0.43     10.91 o 
   6   7  16       12.82        0.74      6.69 o 
   7   7  16        0.04        8.03      9.69 o 
   8   7  16        5.74       20.66     17.67 o 
   9   7  16       15.18       -2.94      9.53 o 
  -1   8  16      217.73      224.42     33.04 o 
   0   8  16       96.15       59.19     23.17 o 
   1   8  16       67.59       43.79     13.40 o 
   2   8  16      186.91      169.46     15.28 o 
   3   8  16        0.41       -1.54      4.83 o 
   4   8  16      276.36      226.41     43.07 o 
   5   8  16        2.77       -1.74      8.68 o 
   6   8  16      108.34       75.77     19.67 o 
   7   8  16       41.88       47.42     15.03 o 
   8   8  16       19.27       35.27     20.24 o 
   9   8  16        0.04        1.16     18.49 o 
   0   9  16      236.36      200.07     25.08 o 
   1   9  16      162.67      155.33     23.71 o 
   2   9  16       57.61       57.59     19.17 o 
   3   9  16      109.25       27.28     40.30 o 
   4   9  16        6.64        5.79     12.16 o 
   5   9  16       28.98       34.13     13.30 o 
   6   9  16        2.49        6.53      9.38 o 
   7   9  16        0.41        8.67     13.29 o 
   8   9  16        1.84       38.70     23.10 o 
   2  10  16       96.38       77.86     15.69 o 
   3  10  16       27.63       12.76     16.82 o 
   4  10  16       12.56       45.17     13.90 o 
   5  10  16       16.05       14.46     16.19 o 
   6  10  16        0.37       -8.31      9.03 o 
   7  10  16       66.05       24.25     13.86 o 
   8  10  16        2.64      -18.47     20.20 o 
   5  11  16       21.05       17.35     23.13 o 
  -1  -4  17        3.25        4.65     15.10 o 
  -4  -3  17        6.45      -13.33     13.33 o 
  -3  -3  17        5.04       24.96     21.48 o 
  -2  -3  17        4.11       -5.81     14.54 o 
  -1  -3  17       30.71        7.29     13.40 o 
   0  -3  17      163.35      145.44     21.64 o 
   1  -3  17       19.36       10.76     12.02 o 
   2  -3  17       44.72       47.44     14.41 o 
  -4  -2  17        9.12       11.03     22.06 o 
  -3  -2  17       24.17       30.83     21.53 o 
  -2  -2  17       29.90       17.48     13.99 o 
  -1  -2  17      238.17      195.33     24.73 o 
   0  -2  17       39.38       33.51     14.27 o 
   1  -2  17      157.86      192.86     52.84 o 
   2  -2  17      288.20      315.11     28.87 o 
   3  -2  17      524.66      422.42     47.41 o 
   4  -2  17      394.23      230.59     38.92 o 
  -5  -1  17      120.61       64.97     20.30 o 
  -4  -1  17       76.08       56.40     19.77 o 
  -3  -1  17       73.31       92.05     23.30 o 
  -2  -1  17       42.39       43.34     27.41 o 
  -1  -1  17      154.31      128.66     17.73 o 
   0  -1  17       94.21      117.47     17.50 o 
   1  -1  17      156.37      149.77     16.95 o 
   2  -1  17      177.72      143.10     15.93 o 
   3  -1  17      255.91      202.60     21.91 o 
   4  -1  17       94.50       56.23     10.72 o 
   5  -1  17      428.69      407.13     52.19 o 
  -5   0  17        2.44       -6.38     14.51 o 
  -4   0  17        2.76      -15.32     17.15 o 
  -3   0  17        0.10      -12.85     16.35 o 
  -2   0  17        2.01       25.17     12.29 o 
  -1   0  17       62.29       54.60      9.34 o 
   0   0  17       19.67       20.66      9.50 o 
   1   0  17        6.50       -7.08     10.82 o 
   2   0  17        0.06       -5.56      5.56 o 
   3   0  17        5.77       -6.77      6.77 o 
   4   0  17        9.25       22.67     10.46 o 
   5   0  17       11.16       17.64     22.71 o 
   6   0  17        3.26      -20.81     20.81 o 
  -5   1  17      102.16       85.25     14.36 o 
  -4   1  17       13.98        9.20     11.73 o 
  -3   1  17       51.05       46.79     17.25 o 
  -2   1  17        0.67       14.62     21.62 o 
  -1   1  17       33.01       35.08     10.70 o 
   0   1  17       73.77       49.60     13.38 o 
   1   1  17       74.30       86.29      9.13 o 
   2   1  17       19.67       15.27     13.98 o 
   3   1  17        0.20        2.25      6.25 o 
   4   1  17      129.85       88.60     11.71 o 
   5   1  17       26.78       14.46     19.42 o 
   6   1  17       27.42       23.81     11.26 o 
  -4   2  17       24.17       43.97     16.53 o 
  -3   2  17       89.30       72.65     14.00 o 
  -2   2  17       10.09       14.07     18.96 o 
  -1   2  17       18.31       10.06      3.95 o 
   0   2  17      271.28      298.67     17.32 o 
   1   2  17        3.06       10.56      5.27 o 
   2   2  17      173.08      173.31     11.91 o 
   3   2  17      302.82      331.52     20.15 o 
   4   2  17      182.37      138.71     11.43 o 
   5   2  17      461.31      398.17     21.53 o 
   6   2  17      243.99      241.41     37.22 o 
   7   2  17      736.17      644.37     71.54 o 
  -3   3  17      220.85      234.80     27.83 o 
  -2   3  17       71.46       49.38     16.27 o 
  -1   3  17      159.12      134.64     52.09 o 
   0   3  17       44.88       27.52     28.66 o 
   1   3  17       61.16       61.96     12.51 o 
   2   3  17      101.77       93.98      8.25 o 
   3   3  17       55.08       50.96      7.13 o 
   4   3  17      322.98      299.15     19.27 o 
   5   3  17      450.20      450.64     32.52 o 
   6   3  17      323.56      270.11     31.50 o 
   7   3  17      446.53      386.17     26.50 o 
   8   3  17       23.35       29.91     13.04 o 
  -4   4  17       46.43       43.31     17.10 o 
  -3   4  17        0.34       18.94     21.41 o 
  -2   4  17       66.50       76.16     14.42 o 
  -1   4  17        2.32        0.64      2.74 o 
   0   4  17       22.39       17.79      5.56 o 
   1   4  17       95.10       80.57     33.69 o 
   2   4  17        0.37       -3.80      5.80 o 
   3   4  17       18.31       42.81     20.85 o 
   4   4  17       35.64       33.42      7.83 o 
   5   4  17       85.06       59.19      9.43 o 
   6   4  17        9.38       15.39      8.09 o 
   7   4  17        3.89        0.31      8.57 o 
   8   4  17       31.14       25.04     18.29 o 
  -3   5  17      210.05      163.09     27.37 o 
  -2   5  17       21.24       11.85      7.94 o 
  -1   5  17        0.92        9.81      8.33 o 
   0   5  17       40.05       20.16     13.06 o 
   1   5  17       31.27       32.95      6.91 o 
   2   5  17       15.56        8.12      6.09 o 
   3   5  17       36.76       40.08      9.74 o 
   4   5  17      121.09      102.41     10.96 o 
   5   5  17       27.27       21.10     11.09 o 
   6   5  17        0.69       -1.89      8.74 o 
   7   5  17       71.67       43.64     10.69 o 
   8   5  17        2.86       -7.70      9.67 o 
  -2   6  17       57.94       63.86     18.25 o 
  -1   6  17       52.93       31.56      7.94 o 
   0   6  17       11.05       18.54      8.10 o 
   1   6  17       25.30       23.03      4.88 o 
   2   6  17       37.04       56.29      6.87 o 
   3   6  17        2.16        1.13      4.48 o 
   4   6  17       75.53       81.64      7.86 o 
   5   6  17       72.19       25.42     25.35 o 
   6   6  17      291.44      315.68     25.66 o 
   7   6  17      165.92      141.37     40.12 o 
   8   6  17      352.90      365.53     33.97 o 
  -1   7  17       12.85        8.55     11.40 o 
   0   7  17       91.52       22.87     43.24 o 
   1   7  17       24.15       14.47     11.68 o 
   2   7  17       10.27       12.50      7.57 o 
   3   7  17       88.88       75.72     10.91 o 
   4   7  17      127.57       61.42     39.46 o 
   5   7  17       29.83       19.25      9.22 o 
   6   7  17      224.98      234.48     22.20 o 
   7   7  17      218.11      179.83     35.86 o 
   8   7  17      286.63      238.04     24.77 o 
   0   8  17        2.02        9.12     13.11 o 
   1   8  17       28.18       31.47      9.16 o 
   2   8  17        0.39       -1.27      4.99 o 
   3   8  17        1.53       -0.92      7.49 o 
   4   8  17        3.83        9.83     14.45 o 
   5   8  17       22.02       29.46     12.71 o 
   6   8  17        1.21       39.85     19.64 o 
   7   8  17        2.59        1.73     11.55 o 
   8   8  17        6.33       12.70     20.79 o 
   1   9  17        4.58      -11.41     11.41 o 
   2   9  17       19.59        7.54     12.76 o 
   3   9  17      114.54      105.39     19.69 o 
   4   9  17        0.76       22.55     12.14 o 
   5   9  17        5.55        8.09     11.55 o 
   6   9  17       25.27       42.15     15.59 o 
   7   9  17       18.84       38.67     20.78 o 
   3  10  17        0.35       11.58     13.90 o 
   4  10  17        6.24       18.51     12.72 o 
   5  10  17       31.92       16.17     16.75 o 
   6  10  17       20.64       10.39     15.58 o 
  -2  -2  18       21.62       11.82     10.74 o 
  -1  -2  18       52.03       54.23     14.91 o 
   0  -2  18       27.01       20.11     15.71 o 
   1  -2  18      456.27      413.28     35.98 o 
   2  -2  18       93.28      104.91     17.38 o 
  -3  -1  18       82.97       54.66     33.46 o 
  -2  -1  18      212.81      186.62     23.46 o 
  -1  -1  18      184.47      166.92     24.10 o 
   0  -1  18      505.23      475.01     38.60 o 
   1  -1  18      335.88      316.06     31.25 o 
   2  -1  18      616.88      586.48     44.60 o 
   3  -1  18      527.58      531.55     51.75 o 
  -3   0  18        7.22        2.79     22.96 o 
  -2   0  18       71.31       78.65     15.44 o 
  -1   0  18       60.57       48.03     15.87 o 
   0   0  18       27.07       10.66     23.97 o 
   1   0  18       98.33       74.66      9.32 o 
   2   0  18       64.24       64.89     11.01 o 
   3   0  18      194.28      153.88     36.00 o 
   4   0  18      156.25      118.68     17.44 o 
   5   0  18       72.43       67.15     25.47 o 
  -4   1  18       21.98       83.01     21.48 o 
  -3   1  18       12.53       45.55     13.29 o 
  -2   1  18        3.78       -4.27     12.85 o 
  -1   1  18      122.68      134.72     17.84 o 
   0   1  18       37.97       19.95      6.31 o 
   1   1  18       59.80       60.45      8.28 o 
   2   1  18        7.88       15.93     10.12 o 
   3   1  18        2.27       21.94     19.23 o 
   4   1  18       13.01       11.02      6.05 o 
   5   1  18        7.12        5.12     11.33 o 
  -3   2  18       26.68       30.30     28.15 o 
  -2   2  18        9.48       -6.50      8.57 o 
  -1   2  18        9.75       -8.11     11.93 o 
   0   2  18       99.55       28.05     41.68 o 
   1   2  18        2.97        2.12      5.72 o 
   2   2  18       47.77       29.26      8.17 o 
   3   2  18      217.79      221.30     16.54 o 
   4   2  18      169.90      130.96     11.50 o 
   5   2  18      205.68      149.86     15.51 o 
   6   2  18      230.32      171.33     17.09 o 
  -3   3  18        3.72       12.71     15.02 o 
  -2   3  18       68.35       87.47     18.54 o 
  -1   3  18       62.65       95.73     19.73 o 
   0   3  18      170.88       58.30     76.68 o 
   1   3  18      272.79      269.54     20.70 o 
   2   3  18      473.28      467.30     25.03 o 
   3   3  18      680.05      630.77     34.36 o 
   4   3  18      588.36      572.13     28.78 o 
   5   3  18      423.66      422.71     31.60 o 
   6   3  18      664.92      591.91     63.26 o 
   7   3  18      412.22      420.51     34.76 o 
  -3   4  18        0.14        6.28     18.26 o 
  -2   4  18       36.20       32.24     12.67 o 
  -1   4  18       12.32       10.97     13.27 o 
   0   4  18      160.00       54.04    105.23 o 
   1   4  18       26.22       19.46      7.12 o 
   2   4  18      545.72      531.83     56.05 o 
   3   4  18       12.40       18.55      5.93 o 
   4   4  18       10.00       12.25      6.79 o 
   5   4  18      395.53      337.00     58.38 o 
   6   4  18      128.09      123.51     16.13 o 
   7   4  18       75.96       88.59     17.70 o 
  -2   5  18       34.89       35.39     20.55 o 
  -1   5  18       27.00       42.38     10.70 o 
   0   5  18       78.04       68.14     12.78 o 
   1   5  18        5.65        7.62      6.32 o 
   2   5  18       17.77       12.69      8.01 o 
   3   5  18       34.51       21.42      5.66 o 
   4   5  18       48.87       19.14     26.53 o 
   5   5  18        1.23        1.95     12.97 o 
   6   5  18        1.20       18.05     12.38 o 
   7   5  18        7.60       57.42     15.88 o 
  -1   6  18        0.20       -4.57      9.70 o 
   0   6  18        7.18       15.01      7.47 o 
   1   6  18        3.81        2.92      5.83 o 
   2   6  18       28.33       17.83      7.41 o 
   3   6  18       41.14       37.93     13.37 o 
   4   6  18       89.08       32.94     28.33 o 
   5   6  18       43.64       54.05     30.36 o 
   6   6  18      204.04      153.33     18.51 o 
   7   6  18       68.15       82.99     32.26 o 
   0   7  18       15.89       16.55     10.84 o 
   1   7  18       64.75       54.03     21.92 o 
   2   7  18       81.04       92.70      9.17 o 
   3   7  18      218.98      132.94     64.26 o 
   4   7  18      285.31      268.58     20.79 o 
   5   7  18      332.78      297.33     24.70 o 
   6   7  18      352.89      349.92     37.95 o 
   7   7  18      332.40      313.40     28.48 o 
   1   8  18       36.95       -1.14      7.99 o 
   2   8  18       21.71       -4.05     10.42 o 
   3   8  18        0.14       30.04     12.71 o 
   4   8  18      135.48      139.11     24.25 o 
   5   8  18       26.40       24.44     12.77 o 
   6   8  18      233.50      217.45     20.55 o 
   7   8  18       73.63       43.25     20.76 o 
   3   9  18        0.49        6.36     14.45 o 
   4   9  18       55.29       40.41     11.55 o 
   5   9  18        2.32       -3.46     13.27 o 
   6   9  18       56.30       42.09     15.57 o 
   0  -1  19      328.02      214.43     37.19 o 
  -2   0  19      157.37      131.24     24.97 o 
  -1   0  19      334.50      284.18     30.81 o 
   0   0  19      275.35      306.52     49.66 o 
   1   0  19      747.17      305.86    292.52 o 
   2   0  19      250.09      225.91     38.46 o 
   3   0  19      278.62      309.21     39.46 o 
  -2   1  19        2.91       15.31     19.73 o 
  -1   1  19        3.43        3.72     16.56 o 
   0   1  19      120.65       71.92     18.37 o 
   1   1  19       18.88        2.75      4.85 o 
   2   1  19      179.95      147.19     17.46 o 
   3   1  19       29.97       10.38      8.75 o 
   4   1  19      262.35      246.14     49.15 o 
  -2   2  19       14.69        0.29      9.73 o 
  -1   2  19        5.79        4.64     15.66 o 
   0   2  19       17.26        4.06     16.83 o 
   1   2  19       39.74       21.64     12.64 o 
   2   2  19        1.42       -3.12      5.21 o 
   3   2  19        1.91       -0.90      8.04 o 
   4   2  19        4.02        1.22      8.73 o 
   5   2  19        2.88       -9.36      9.36 o 
  -2   3  19       87.54       83.74     21.37 o 
  -1   3  19      152.29      139.43     26.04 o 
   0   3  19      217.95      222.99     30.70 o 
   1   3  19      176.26       71.48     87.53 o 
   2   3  19      503.40      499.85     27.59 o 
   3   3  19      262.57      222.96     20.81 o 
   4   3  19      262.79      255.76     32.18 o 
   5   3  19      301.46      270.94     34.22 o 
  -1   4  19       99.74       77.74     17.27 o 
   0   4  19      151.71      146.52     24.23 o 
   1   4  19      436.94      438.41     46.79 o 
   2   4  19      379.72      371.62     50.40 o 
   3   4  19      396.75      391.64     27.93 o 
   4   4  19      763.12      769.63     42.13 o 
   5   4  19      567.86      560.53     39.86 o 
   6   4  19      109.69      157.11     20.63 o 
  -1   5  19       31.93       65.69     19.99 o 
   0   5  19        3.08        6.59     10.13 o 
   1   5  19      196.03      123.01     24.14 o 
   2   5  19        9.01        6.83     24.45 o 
   3   5  19      246.37      230.85     23.19 o 
   4   5  19       46.55       34.99     11.53 o 
   5   5  19        8.09       16.15     14.12 o 
   6   5  19      237.74      204.35     20.35 o 
   0   6  19        3.05        0.00      8.00 o 
   1   6  19        4.38       -1.07     11.44 o 
   2   6  19       28.25       -3.91     12.13 o 
   3   6  19        4.38       10.32     19.28 o 
   4   6  19       13.06        5.53      9.53 o 
   5   6  19       13.74        8.98      7.60 o 
   6   6  19        0.49       36.09     11.94 o 
   1   7  19      166.35      -10.85     10.85 o 
   2   7  19       58.66       62.12     18.81 o 
   3   7  19      155.31      124.94     15.71 o 
   4   7  19      123.55      106.09     14.54 o 
   5   7  19      301.70      224.86     23.72 o 
   6   7  19      215.79      186.15     22.20 o 
   4   8  19      322.72      290.35     25.62 o 
   1   2  20       28.04       20.83     16.78 o 
   2   2  20      162.54      177.65     29.51 o 
   1   3  20       16.34       33.50     14.44 o 
   2   3  20       40.53       34.66     23.11 o 
   3   3  20        0.85       -1.35      9.20 o 
   1   4  20      563.52      548.64     51.88 o 
   2   4  20      139.58      161.93     24.78 o 
   3   4  20      509.12      491.78     43.18 o 
   4   4  20      109.95      123.82     22.00 o 
   2   5  20      169.57       97.63     23.55 o 
   3   5  20      209.38       75.78     60.62 o 
   4   5  20      157.57      111.89     20.96 o 
                                                 
